# Supplementary material for: BAF-1–VRK-1 mediated release of meiotic chromosomes from the nuclear periphery is important for genome integrity
Source: Nat Commun. 2025 Nov 25;16:10446. doi: 10.1038/s41467-025-65420-9 (PMC12647756; doi:10.1038/s41467-025-65420-9)
Supplement: Supplementary file 3 — Supplementary Data 1 [file 41467_2025_65420_MOESM3_ESM.xlsx]

## Sheet: Ethanol
Chr	Coord	SV_Type	SV_Length	Num_Read_Support
I	2	INV	339	1
I	5	DUP	843	19
I	450	DEL	-72	1
I	480	INV	175	6
I	799	DEL	-36	1
I	1126	INS	50	1
I	1249	INS	193	1
I	1440	INS	397	1
I	1501	INS	137	1
I	1757	INS	50	1
I	1867	INS	160	1
I	2371	DEL	-953	1
I	2715	DEL	-49	1
I	2888	INS	970	1
I	2982	INV	173	1
I	2986	DEL	-36	1
I	3070	INS	602	1
I	3245	INV	452	2
I	3246	INS	86	1
I	3389	INS	938	1
I	3455	INS	73	2
I	3923	INV	77	1
I	3925	INV	89	1
I	3945	INS	169	1
I	4029	INS	53	1
I	4199	DEL	-1348	1
I	4383	INS	249	5
I	4414	DEL	-45	1
I	4418	INS	3777	1
I	4633	INS	269	1
I	4635	INS	969	1
I	4734	INS	728	1
I	4967	INS	30	1
I	5135	INV	139	1
I	5393	INS	40	1
I	5447	INS	267	1
I	5484	INS	119	1
I	5785	INS	181	1
I	6075	INS	73	1
I	6118	INV	37	1
I	6208	DEL	-37	1
I	6432	DEL	-83	1
I	6809	DEL	-43	1
I	7093	INV	49	1
I	7268	INS	32	1
I	7593	INS	50	1
I	7683	INS	177	1
I	7686	DEL	-36	1
I	7688	INV	3399	1
I	8008	INS	1804	1
I	8098	INV	102	1
I	8139	DEL	-45	1
I	8172	INS	67	3
I	8651	INV	418	2
I	8673	DEL	-46	1
I	8796	DEL	-79	1
I	8840	INS	666	1
I	8842	INS	150	2
I	8843	INS	409	1
I	9256	DEL	-44	1
I	9750	INV	89	2
I	9782	DEL	-75	1
I	10038	DEL	-78	1
I	10500	INV	98	1
I	10535	DEL	-51	1
I	10693	DEL	-80	1
I	10829	INS	172	1
I	10898	INV	39	1
I	10975	DEL	-53	1
I	11183	DEL	-205	1
I	11224	INV	150	5
I	11262	INS	241	1
I	11272	INS	144	1
I	11433	INS	48	1
I	11562	INV	70	1
I	11689	INV	639	1
I	11763	INS	42	1
I	11885	INV	448	1
I	11889	DEL	-54	1
I	12041	DEL	-79	2
I	12367	INS	203	1
I	12623	INV	37	1
I	12650	DEL	-72	1
I	12659	INS	36	1
I	12679	DEL	-33	1
I	12832	INS	220	1
I	12835	INV	272	2
I	13133	DEL	-33	1
I	13438	DEL	-115	1
I	13613	DEL	-56	1
I	13634	INV	69	2
I	13796	INS	64	2
I	14040	INS	62	1
I	14452	DEL	-49	2
I	14648	INV	16465	1
I	14673	INV	395	2
I	14699	DEL	-199	1
I	14959	DEL	-30	2
I	14988	DEL	-112	1
I	15160	DEL	-80	1
I	15451	INV	536	2
I	15490	INV	290	3
I	15749	DEL	-67	1
I	15817	DEL	-97	1
I	15897	INS	45	1
I	15948	DEL	-283	1
I	16576	INV	66	3
I	16710	DEL	-36	2
I	17029	DEL	-66	1
I	17216	INS	33	1
I	17440	DEL	-79	1
I	17447	INV	156	2
I	17811	DEL	-112	1
I	18021	DEL	-48	3
I	18314	DEL	-111	1
I	18404	INS	227	1
I	18654	DEL	-47	1
I	18667	DEL	-33	1
I	18759	INV	58	3
I	18772	INS	218	1
I	18863	INV	64	1
I	19081	DEL	-166	1
I	19183	DEL	-59	1
I	19275	INV	298	2
I	19326	DEL	-35	1
I	19491	DEL	-81	1
I	19743	INV	80	3
I	19917	DEL	-59	1
I	20115	DEL	-113	1
I	20209	INV	134	3
I	20280	DEL	-50	1
I	20341	DEL	-66	1
I	20456	DEL	-69	2
I	20532	DEL	-35	1
I	20753	INV	82	2
I	20762	DEL	-92	1
I	20814	INS	51	1
I	20997	DEL	-30	1
I	21242	INS	47	1
I	21304	INV	191	1
I	21887	DEL	-59	1
I	22263	DEL	-57	1
I	22308	INV	588	1
I	22368	DEL	-30	2
I	22770	DEL	-52	2
I	22938	DEL	-106	1
I	22961	INS	113	1
I	23223	INS	53	1
I	23225	INV	66	1
I	23241	DEL	-233	1
I	23320	INS	33	1
I	23490	DEL	-33	1
I	23543	INS	38	1
I	23634	INV	1072	1
I	23688	DEL	-47	1
I	24020	INV	275	1
I	24321	INV	155	1
I	24438	DEL	-44	1
I	24681	INV	166	4
I	24711	DEL	-56	1
I	24824	INV	975	1
I	25392	DEL	-68	1
I	25431	INV	32	1
I	25468	DEL	-57	1
I	25562	INS	40	1
I	25793	INV	925	1
I	25810	DEL	-65	1
I	26086	DEL	-35	1
I	26226	INV	4456	1
I	26330	DEL	-46	1
I	26433	DEL	-117	1
I	26473	INV	52	1
I	26577	DEL	-38	1
I	27018	DEL	-180	1
I	27264	DEL	-32	2
I	27439	INV	39	2
I	27709	DEL	-94	2
I	27903	INS	191	1
I	27988	DEL	-37	1
I	28118	INS	58	1
I	28186	DEL	-56	1
I	28576	INV	111	5
I	28732	INV	85	1
I	29237	DEL	-40	2
I	29348	INS	50	1
I	29410	DEL	-65	1
I	30187	DEL	-59	1
I	30719	DEL	-31	1
I	30820	INV	30	1
I	31333	INV	4417	1
I	31385	INV	147	1
I	31693	INV	89	1
I	31859	INV	3512	1
I	31897	INS	84	1
I	32131	DEL	-60	2
I	32171	INS	46	1
I	32609	INV	152	2
I	32675	INV	542	1
I	33402	INV	180	1
I	33530	INS	640	1
I	33531	INS	146	4
I	33537	INS	387	1
I	33542	INS	1047	1
I	33737	INV	144	1
I	34035	INV	34	1
I	34353	DEL	-55	1
I	34575	INV	132	1
I	35142	DEL	-52	1
I	35534	INV	53	2
I	35748	DEL	-109	1
I	36040	INV	175	2
I	36391	INS	176	1
I	36530	DEL	-126	1
I	36797	INV	116	1
I	36945	DEL	-67	1
I	36976	INV	923	1
I	37136	DEL	-49	1
I	37410	DEL	-74	1
I	37509	INS	70	1
I	37639	INV	88	1
I	37845	INV	496	1
I	38049	INV	816	2
I	38273	INS	1349	1
I	38522	DEL	-82	1
I	38634	INV	266	1
I	39133	INV	623	1
I	39360	DEL	-32	1
I	39985	INV	65	3
I	40035	DEL	-40	1
I	40401	DEL	-44	1
I	40570	DEL	-31	1
I	40944	DEL	-161	1
I	41439	DEL	-107	1
I	41986	DEL	-55	1
I	42049	INV	78	2
I	42147	DEL	-115	1
I	42170	INS	38	1
I	42172	INV	126	1
I	42824	DEL	-94	1
I	42841	DEL	-138	1
I	42915	INV	196	4
I	43305	DEL	-78	1
I	43391	INV	1958	1
I	43582	DEL	-69	1
I	43883	DEL	-81	1
I	44401	INS	183	1
I	44525	DEL	-31	4
I	44562	DEL	-97	1
I	44590	DEL	-60	1
I	44818	INV	93	1
I	44985	INS	114	1
I	45235	DEL	-73	1
I	45249	DEL	-157	1
I	45477	INV	119	1
I	45819	DEL	-123	1
I	45922	INV	569	1
I	46200	DEL	-31	1
I	46289	DEL	-128	1
I	46317	INV	61	2
I	46354	DEL	-57	1
I	46373	INV	3018	1
I	46989	INV	70	2
I	47042	DEL	-248	1
I	47147	DEL	-80	2
I	47745	DEL	-60	2
I	47767	DEL	-38	1
I	48070	INS	185	1
I	48201	DEL	-190	1
I	48263	DEL	-35	1
I	48489	INV	58	2
I	48510	DEL	-55	1
I	48668	INV	65	1
I	48730	DEL	-44	1
I	48875	DEL	-32	1
I	48921	INS	32	1
I	48989	INS	171	1
I	49167	DEL	-488	1
I	49354	INV	1832	1
I	49582	INV	32	1
I	49622	INS	36	1
I	49669	INS	246	1
I	49810	INS	194	1
I	49897	DEL	-43	1
I	50099	INV	58	1
I	50379	DEL	-133	2
I	50419	DEL	-57	2
I	50519	DEL	-95	2
I	50655	INV	119	1
I	51366	INV	59	1
I	51371	DEL	-41	2
I	51417	DEL	-56	1
I	51438	INV	791	2
I	52057	INV	752	1
I	52224	INV	5404	1
I	52246	INV	9048	1
I	52460	DEL	-49	2
I	52606	INV	58	1
I	52709	INV	275	2
I	52954	DEL	-61	1
I	53256	INV	161	2
I	53463	INS	43	1
I	53980	INV	139	1
I	54248	DEL	-73	1
I	54268	INV	129	2
I	54810	DEL	-50	1
I	54827	INS	600	1
I	55127	INS	1555	1
I	55165	INS	241	1
I	55175	INS	53	2
I	55498	INV	31	1
I	55569	INV	4120	1
I	55594	DEL	-1145	1
I	55820	INV	143	1
I	55849	INV	73	1
I	56040	DEL	-38	1
I	56237	DEL	-101	1
I	56794	DEL	-53	1
I	56936	INV	157	1
I	57195	INS	240	1
I	57410	INV	84	1
I	57643	INV	145	2
I	57792	DEL	-49	1
I	58442	DEL	-51	1
I	58558	INV	94	1
I	59012	INV	66	1
I	59155	DEL	-63	1
I	59616	INS	356	1
I	59655	INV	47	1
I	59693	INS	1289	1
I	60122	INV	504	1
I	60384	DEL	-45	2
I	60693	INS	651	1
I	61215	INV	108	2
I	61776	INS	190	1
I	62077	INV	152	2
I	62248	INV	1208	1
I	62461	INV	190	1
I	63017	INS	1203	1
I	63153	INV	662	2
I	63290	INV	410	1
I	63307	DEL	-47	1
I	63574	DEL	-132	2
I	63685	INS	251	1
I	63822	INS	430	1
I	63867	INV	509	1
I	63936	INS	44	1
I	64038	DEL	-142	1
I	64077	DEL	-39	2
I	64152	INV	122	1
I	64475	INV	300	2
I	64572	DEL	-31	2
I	64890	INV	30	1
I	65276	DEL	-53	1
I	65432	DEL	-132	1
I	65482	INV	256	1
I	65554	DEL	-34	1
I	65936	DEL	-109	1
I	65950	DEL	-66	1
I	66035	INS	30	1
I	66342	DEL	-128	1
I	66467	INV	375	1
I	67098	INV	118	1
I	67337	INV	75	2
I	68435	INV	126	2
I	68584	INS	162	1
I	68642	INS	110	1
I	68686	DEL	-32	2
I	68929	INV	2190	1
I	69201	INV	5515	1
I	69304	DEL	-39	1
I	69340	INV	70	3
I	69612	DEL	-100	1
I	69904	DEL	-58	1
I	69926	INS	51	1
I	70071	INS	167	1
I	70363	INV	271	1
I	70767	DEL	-85	2
I	70859	INV	375	1
I	70937	DEL	-32	1
I	71107	DEL	-110	1
I	71170	INV	81	2
I	71231	INS	44	1
I	71665	INV	383	1
I	71851	DEL	-39	1
I	72180	INV	2514	1
I	72546	INS	707	1
I	72937	DEL	-124	1
I	73270	INV	3181	1
I	73293	INV	3754	1
I	73438	INV	1497	1
I	73792	INV	159	2
I	73857	DEL	-103	2
I	74442	DEL	-148	1
I	74449	INV	109	1
I	74862	DEL	-58	1
I	74922	INS	33	1
I	74986	INV	141	2
I	75235	INV	44	1
I	75385	DEL	-149	1
I	75400	INS	896	1
I	75460	INV	171	1
I	75713	INS	48	1
I	75913	DEL	-70	1
I	76340	INS	112	1
I	76596	INV	61	1
I	76627	INV	145	3
I	77227	INV	66	2
I	77241	DEL	-124	1
I	77629	INV	91	1
I	77661	INV	252	2
I	77813	DEL	-30	1
I	78210	INS	211	1
I	78489	INS	81	1
I	78848	INS	787	1
I	79061	INV	83	2
I	79733	INV	134	4
I	79789	DUP	10672	1
I	80575	INV	204	2
I	80669	DEL	-65	1
I	80784	INS	578	1
I	81055	DEL	-61	1
I	81091	INV	469	1
I	81123	INV	75	2
I	81928	INS	164	1
I	81955	INV	52	2
I	82125	INS	64	1
I	82549	DEL	-52	1
I	82713	INV	111	2
I	83111	INV	563	1
I	83166	INS	174	1
I	83554	INS	292	1
I	83663	INS	157	1
I	83676	INV	275	1
I	83723	INV	274	2
I	83866	DEL	-31	1
I	84183	INV	89	1
I	84191	INS	383	1
I	84455	INS	523	1
I	84659	DEL	-45	1
I	85366	INV	217	1
I	85553	INV	2083	1
I	85851	INV	1894	1
I	85868	INS	119	1
I	86063	INS	340	1
I	86087	INV	62	1
I	86265	INV	562	1
I	86363	INS	43	1
I	86405	INV	36	1
I	86462	INV	4306	1
I	87256	INV	63	1
I	87360	INS	182	1
I	87489	INV	147	2
I	87659	DUP	130	1
I	87869	INS	207	1
I	88450	INV	74	1
I	88584	INV	1972	1
I	88865	INV	62	2
I	88899	INV	167	5
I	89094	DEL	-63	1
I	89586	INV	643	2
I	89860	INV	342	3
I	90000	DEL	-118	1
I	90274	INS	41	1
I	90606	DEL	-40	1
I	90866	INV	301	3
I	90922	INS	32	1
I	91757	INV	284	2
I	91835	DEL	-205	1
I	91913	DEL	-236	1
I	92008	INS	37	1
I	92161	INV	54	1
I	92716	DEL	-63	1
I	92828	INV	220	1
I	92954	INV	5726	1
I	93518	INS	1443	1
I	93650	DEL	-77	1
I	93736	INV	75	1
I	94116	DEL	-36	1
I	94227	INV	1097	1
I	94383	DEL	-39	2
I	94628	DEL	-33	1
I	95059	INV	588	2
I	95086	INV	312	1
I	95343	INV	38	1
I	95507	DEL	-33	1
I	95641	DEL	-68	1
I	95839	INV	2437	1
I	95841	INV	180	2
I	95887	INS	66	1
I	96256	INV	79	1
I	96309	INV	182	1
I	96542	INS	481	1
I	96708	DEL	-34	1
I	96971	INV	44	2
I	97130	DEL	-64	1
I	97329	INS	149	1
I	97573	DEL	-36	2
I	97805	INS	48	1
I	98125	INV	108	2
I	98155	DEL	-42	1
I	98229	INV	88	1
I	98279	DEL	-30	1
I	98593	DEL	-66	1
I	98614	INS	369	1
I	98634	DEL	-44	3
I	98654	INS	163	1
I	98689	INV	474	2
I	98807	INV	2214	1
I	98856	INV	1022	1
I	98907	DEL	-110	1
I	99048	INV	127	1
I	99096	INS	198	1
I	99513	INV	1038	1
I	99596	INV	148	2
I	99626	INV	83	2
I	99985	INS	153	1
I	100217	DEL	-30	1
I	100311	INV	1135	1
I	100653	INV	48	1
I	100657	INV	1853	1
I	100703	INV	1239	1
I	100977	INV	102	1
I	101204	INV	893	1
I	101252	INV	82	1
I	101307	INV	104	1
I	101408	DEL	-89	1
I	101505	DEL	-43	1
I	101870	INS	48	1
I	101920	INV	123	2
I	101964	INV	413	1
I	102253	DEL	-30	1
I	102289	INS	517	1
I	103082	INV	206	1
I	103128	INV	1399	1
I	103186	INV	33	1
I	104002	INV	160	1
I	104525	INS	111	1
I	105017	INV	200	2
I	105033	INS	65	1
I	105450	INV	40	1
I	105529	INS	74	1
I	106171	INV	186	5
I	106846	INV	44	1
I	107447	INV	348	2
I	107547	INS	395	1
I	107625	DEL	-33	1
I	108420	INS	78	1
I	108605	INV	83	3
I	108991	INS	815	1
I	109005	INS	199	1
I	109007	INS	50	4
I	109026	INS	600	2
I	109060	INV	719	1
I	109213	INV	120	2
I	109242	DEL	-33	1
I	110085	INS	122	1
I	110114	DEL	-4071	1
I	110115	INV	6030	1
I	110433	INV	67	3
I	110675	INV	98	1
I	111007	INV	764	2
I	111068	INS	75	1
I	111257	INV	355	3
I	111425	INS	127	1
I	111543	DEL	-87	1
I	111593	INV	480	1
I	111639	DEL	-33	1
I	112144	INS	218	1
I	112255	INV	269	2
I	112612	INS	123	1
I	112752	INS	60	1
I	112921	DEL	-55	1
I	113099	DEL	-74	1
I	113460	DEL	-155	1
I	113476	DEL	-99	1
I	113489	INV	124	1
I	113503	INS	46	1
I	113608	DEL	-58	1
I	113649	INV	576	1
I	113663	INV	416	1
I	113840	INS	63	1
I	113935	INS	94	1
I	114194	INV	149	4
I	114433	DEL	-74	1
I	114433	DEL	-168	1
I	114706	DEL	-89	1
I	114720	INV	9418	1
I	114941	DEL	-45	1
I	115402	INV	313	1
I	115899	INV	205	1
I	116442	INS	47	2
I	116567	DEL	-105	1
I	116576	INS	302	1
I	116592	INS	83	1
I	116713	INV	59	1
I	116732	INS	258	1
I	116753	INV	30	1
I	117088	DEL	-32	1
I	117513	INS	92	1
I	117689	INV	65	1
I	118294	INV	132	1
I	118397	DEL	-48	1
I	118482	INV	1225	1
I	118522	DEL	-66	1
I	118860	DEL	-42	1
I	119029	INV	259	1
I	119052	DEL	-100	1
I	119123	DEL	-58	1
I	119310	INV	1849	1
I	119416	DEL	-184	1
I	119417	INV	203	3
I	119460	DEL	-32	1
I	119741	INS	36	1
I	119825	DEL	-34	1
I	119951	DEL	-49	1
I	119998	INV	81	3
I	120250	DEL	-39	1
I	120383	INV	566	1
I	120403	DEL	-43	1
I	120562	DEL	-64	1
I	120689	INV	1540	1
I	120765	DEL	-185	1
I	120823	INS	303	1
I	120824	DEL	-97	1
I	120855	INV	124	2
I	121693	INV	208	2
I	122046	INS	49	1
I	122121	INV	1104	1
I	122269	INV	340	2
I	122350	DEL	-56	1
I	122869	INV	70	2
I	122885	INV	2060	1
I	123057	DEL	-36	1
I	123075	DEL	-61	1
I	123231	INS	43	1
I	123405	INS	666	1
I	123750	INV	320	2
I	123766	DEL	-129	1
I	123831	DEL	-50	1
I	123949	DEL	-42	2
I	123981	INS	680	1
I	124063	INS	2240	1
I	124345	INV	45	1
I	124464	INS	30	1
I	124873	INS	202	1
I	124880	INV	185	1
I	124944	DEL	-34	3
I	125176	INS	88	1
I	125554	INV	50	1
I	125672	INV	144	3
I	125714	DEL	-34	1
I	125817	DEL	-34	1
I	126023	INV	187	1
I	126186	DEL	-36	1
I	126251	INS	31	1
I	126488	DEL	-126	1
I	126802	INS	244	1
I	126871	INV	125	4
I	126955	DEL	-51	1
I	127139	INS	67	1
I	127420	INV	10920	1
I	128225	DEL	-31	1
I	128404	INV	181	2
I	128437	DEL	-56	1
I	128599	DEL	-75	1
I	128602	INV	147	1
I	128736	INS	49	1
I	128769	DEL	-68	1
I	129307	DEL	-92	1
I	129325	INV	81	1
I	129393	DEL	-43	1
I	129416	INV	752	1
I	129601	DEL	-42	1
I	129740	DEL	-36	2
I	130025	DEL	-39	1
I	130174	INV	53	1
I	130291	DEL	-31	1
I	130408	DEL	-97	1
I	130426	DEL	-43	1
I	130534	INV	422	4
I	130859	INV	6910	1
I	130954	DEL	-58	2
I	131267	INV	150	1
I	131419	DEL	-36	2
I	131464	DEL	-145	1
I	131491	INS	65	1
I	131638	DEL	-87	1
I	131723	INV	131	4
I	131855	INS	80	2
I	131877	DEL	-42	1
I	132034	INS	37	1
I	132095	INS	158	1
I	132478	DEL	-39	1
I	132612	DEL	-30	2
I	132859	INV	61	4
I	132883	INS	128	1
I	132946	INV	860	1
I	133010	INV	31	1
I	133178	DEL	-34	1
I	133456	DEL	-52	3
I	133528	INV	81	2
I	134132	INS	370	1
I	134184	INV	378	3
I	134383	DEL	-31	1
I	134471	DEL	-51	1
I	134732	INS	30	1
I	134757	INS	43	1
I	134759	INS	56	1
I	134860	INV	146	1
I	134989	DEL	-71	1
I	135009	INS	87	1
I	135153	DEL	-95	1
I	135282	DEL	-67	1
I	135715	INS	38	1
I	135717	INV	9251	1
I	135726	INS	109	1
I	135891	INV	3334	1
I	135952	DEL	-47	1
I	136084	INS	71	1
I	136158	DEL	-46	1
I	136354	INS	132	1
I	136364	INV	328	1
I	136489	INV	3161	1
I	136745	DEL	-134	1
I	136841	INV	3355	1
I	137166	INV	220	1
I	137266	INV	217	3
I	137315	INS	182	1
I	137386	DEL	-36	1
I	137445	DEL	-58	1
I	137560	INS	105	1
I	137579	DEL	-32	1
I	137718	INV	175	1
I	138058	INS	33	1
I	138191	DEL	-39	1
I	138229	INS	415	1
I	138555	INV	104	2
I	138649	INV	505	2
I	138896	INV	304	1
I	138988	DEL	-49	2
I	139509	INS	37	1
I	139633	INV	74	1
I	139856	INV	131	1
I	140323	INV	65	1
I	140841	INV	418	5
I	140973	INV	54	1
I	141572	INS	188	1
I	141846	DEL	-79	1
I	141956	INV	356	1
I	142121	INV	46	1
I	142250	INS	667	2
I	142344	INV	84	1
I	142377	DEL	-41	1
I	142557	DEL	-62	1
I	142759	INS	131	1
I	143284	DEL	-60	1
I	143330	INV	151	1
I	143425	DEL	-34	1
I	143696	DEL	-32	1
I	143725	INS	98	1
I	143957	DEL	-72	1
I	144065	INS	57	1
I	144287	INS	647	1
I	144290	INS	32	1
I	144310	DEL	-2539	1
I	144936	DEL	-69	1
I	144939	INS	186	1
I	144987	INV	1584	1
I	145018	INS	360	1
I	145064	INV	113	1
I	145272	INV	101	2
I	145305	INS	81	1
I	145680	INS	73	1
I	146183	INV	701	1
I	146233	INV	88	1
I	146327	INS	225	1
I	146418	DEL	-57	1
I	146425	DEL	-140	1
I	146769	DEL	-391	1
I	146851	DEL	-34	1
I	147153	INV	66	3
I	147186	INS	1455	1
I	147280	INS	2695	1
I	147468	DEL	-45	1
I	147530	INS	207	1
I	147724	DEL	-66	2
I	147772	DEL	-47	1
I	147938	INV	88	1
I	147939	INS	1942	1
I	148129	INV	346	2
I	148312	INS	130	1
I	148504	INV	89	1
I	148619	INV	411	2
I	149201	DEL	-51	1
I	149301	INV	138	3
I	149354	INV	68	4
I	149400	DEL	-72	1
I	149551	INS	71	1
I	149577	INS	90	1
I	149991	DEL	-39	1
I	150173	DEL	-38	1
I	150428	INS	176	1
I	150442	INV	1660	1
I	150546	INV	3945	1
I	150672	DEL	-43	1
I	150675	DEL	-90	1
I	150919	INV	145	2
I	151022	DEL	-34	1
I	151035	INV	2737	1
I	151081	INV	54	1
I	151495	INV	593	1
I	151769	INS	51	1
I	151862	DEL	-175	1
I	152097	INV	1290	2
I	152191	INV	117	3
I	152421	INV	3707	1
I	152485	DEL	-73	1
I	152534	DEL	-112	1
I	152830	DEL	-56	1
I	153060	INS	60	1
I	153270	INV	345	1
I	153800	DEL	-54	1
I	153830	INV	203	3
I	153870	INS	50	1
I	153974	DEL	-45	1
I	154161	INV	52	4
I	154711	INV	54	2
I	155114	INV	445	3
I	155119	INV	799	1
I	155668	INV	67	1
I	155745	INV	12177	1
I	156217	DEL	-138	1
I	156298	DEL	-35	1
I	156355	INV	292	1
I	156866	DEL	-41	1
I	157205	INV	126	2
I	157661	INV	524	2
I	157667	INV	105	1
I	157788	INS	156	1
I	157789	INS	33	2
I	158115	DEL	-35	1
I	158243	DEL	-32	1
I	158310	INS	150	1
I	158324	INV	210	1
I	158338	INS	371	1
I	158362	INV	631	1
I	158376	INV	53	1
I	158443	INS	43	1
I	158699	DEL	-65	1
I	158995	DEL	-34	1
I	159076	INS	73	2
I	159084	INS	169	2
I	159480	DEL	-77	1
I	159662	INV	163	5
I	159810	INS	109	1
I	160339	INS	210	1
I	160434	DEL	-47	1
I	160799	INV	56	1
I	160833	INS	601	1
I	160918	DEL	-91	1
I	161545	INS	513	1
I	161669	INV	33	1
I	161930	INV	1024	1
I	161980	INV	172	1
I	162161	INS	215	1
I	162776	INV	88	1
I	162780	INS	146	1
I	163055	INS	190	1
I	163114	INV	71	2
I	163114	INV	1133	1
I	163239	INV	176	2
I	163331	INS	79	1
I	163349	DEL	-31	3
I	163439	DEL	-65	1
I	163940	DEL	-32	1
I	164026	DEL	-84	1
I	164209	INS	468	1
I	164290	INV	1740	1
I	164330	INS	36	1
I	164485	INV	123	1
I	164684	INV	193	1
I	164708	DEL	-66	1
I	165028	DEL	-53	1
I	165056	INS	80	1
I	165341	INS	134	1
I	165456	INV	2537	1
I	165608	DEL	-45	3
I	166022	INS	869	1
I	166183	INS	124	1
I	166323	INV	160	2
I	166412	INV	33	1
I	166446	DEL	-108	1
I	166549	INV	441	1
I	166601	DEL	-39	2
I	166636	INS	35	1
I	166950	DEL	-108	1
I	167073	INS	42	1
I	167183	DEL	-63	1
I	167422	INV	45	1
I	167745	INS	237	1
I	167861	INS	174	1
I	167952	INV	46	1
I	168185	DEL	-47	1
I	168345	INS	44	1
I	168349	INV	50	1
I	168409	DEL	-35	6
I	168783	INS	48	1
I	169262	DEL	-33	1
I	169340	INV	790	1
I	169462	INV	1428	1
I	169549	INV	48	1
I	169629	INS	310	1
I	169871	INS	53	1
I	169980	INS	98	2
I	170003	INV	336	2
I	170012	INV	151	1
I	170179	INS	30	1
I	170353	INS	279	1
I	170430	INV	426	1
I	171073	INS	1492	1
I	171192	INV	83	1
I	171587	INV	214	8
I	171770	INS	120	1
I	172043	DEL	-102	1
I	172258	INS	59	1
I	172467	DEL	-62	1
I	172678	INV	137	5
I	173116	INV	546	1
I	173333	DEL	-31	1
I	173725	INV	211	3
I	174201	DEL	-74	1
I	174568	INV	278	1
I	174715	DEL	-37	1
I	174722	DEL	-100	1
I	175323	INV	79	2
I	175732	DEL	-85	1
I	176256	DEL	-46	1
I	176414	INS	104	1
I	176516	INV	109	1
I	176762	INV	88	3
I	177589	DEL	-38	1
I	177748	INV	245	2
I	178087	DEL	-42	1
I	178371	INS	405	1
I	178426	DEL	-57	1
I	178451	DEL	-43	1
I	178489	INS	75	1
I	178680	INV	46	1
I	178818	INS	36	1
I	178867	INV	548	4
I	178962	INV	373	1
I	179142	DEL	-41	1
I	179524	DEL	-65	1
I	179559	DEL	-48	1
I	180009	INV	72	4
I	180279	DEL	-37	1
I	180517	DEL	-46	1
I	181005	INV	249	1
I	181312	INS	55	1
I	181423	INS	39	1
I	181483	INV	36	1
I	181613	DEL	-47	1
I	181854	DEL	-73	1
I	182170	INV	2772	1
I	182368	DEL	-58	1
I	182540	INV	46	1
I	182793	DEL	-5988	2
I	183025	INV	48	2
I	183255	INS	166	1
I	183572	INS	35	1
I	183889	INV	780	1
I	184228	INV	144	1
I	184819	INV	42	2
I	185013	DEL	-3564	1
I	185127	INS	91	1
I	185252	INV	38	1
I	185286	INV	142	1
I	185742	DEL	-357	1
I	185786	DEL	-173	1
I	185965	DEL	-42	1
I	186217	DEL	-51	1
I	186275	INV	85	1
I	186500	DEL	-128	1
I	186540	INS	38	1
I	186744	INS	189	1
I	186891	DEL	-106	1
I	187032	INS	50	3
I	187285	DEL	-40	1
I	187424	INS	76	1
I	187617	INV	314	1
I	187944	INS	196	1
I	188592	INV	50	1
I	188651	INV	2400	1
I	189040	INS	327	1
I	189062	INS	30	1
I	189179	INS	116	1
I	189426	INV	172	1
I	189696	DEL	-119	1
I	189997	INS	200	1
I	190325	DEL	-58	5
I	190492	INS	61	1
I	190500	INV	138	3
I	190765	DEL	-48	1
I	190915	INV	34	2
I	190946	DEL	-36	1
I	191098	DEL	-59	1
I	191454	INS	173	1
I	191558	DEL	-32	1
I	191563	INS	208	1
I	191985	INV	416	1
I	192130	DEL	-60	1
I	192233	DEL	-423	1
I	192249	INV	690	1
I	192355	DEL	-170	1
I	192911	INV	78	2
I	193169	INV	114	4
I	193461	DEL	-84	1
I	193722	INV	545	1
I	194857	INV	151	2
I	195585	DEL	-294	1
I	195739	INV	78	2
I	195991	INS	46	1
I	196119	DEL	-60	1
I	196293	INV	184	1
I	196678	INV	129	1
I	196752	DEL	-43	2
I	196802	DEL	-54	1
I	196828	INV	532	1
I	197075	INS	161	1
I	197280	DEL	-39	1
I	197496	DEL	-31	1
I	198062	INV	61	1
I	198295	DEL	-43	3
I	198320	DEL	-596	1
I	198526	INV	287	4
I	199044	DEL	-50	1
I	199059	DEL	-211	1
I	199517	INV	48	1
I	199675	INV	178	1
I	199979	INV	262	1
I	199994	DEL	-60	1
I	200458	DEL	-47	1
I	200690	INV	261	4
I	200878	DEL	-310	1
I	201497	DEL	-32	2
I	201538	INV	857	1
I	202094	INV	42	1
I	202115	DEL	-38	1
I	202185	INV	949	1
I	202269	DEL	-42	1
I	202468	INS	127	1
I	202555	DEL	-322	1
I	202692	DEL	-42	1
I	203064	INS	76	1
I	203437	INS	70	1
I	203606	INV	279	4
I	203642	DEL	-56	1
I	203794	INV	30	1
I	203931	DEL	-44	1
I	204155	INV	1366	1
I	204506	INV	947	1
I	204506	DEL	-77	1
I	204598	INS	82	1
I	204718	DEL	-35	1
I	205329	INS	31	1
I	205454	DEL	-44	1
I	205584	DEL	-259	1
I	205667	INV	34	1
I	206172	INV	120	1
I	206300	DEL	-41	2
I	206611	INS	1233	1
I	206959	INV	141	3
I	207003	INV	46	2
I	207220	DEL	-100	1
I	207278	DEL	-48	1
I	207702	DEL	-39	1
I	208037	INV	105	3
I	208262	INV	432	1
I	208300	INS	96	1
I	208536	INV	271	6
I	208940	DEL	-49	1
I	209137	INS	124	1
I	209221	DEL	-3790	1
I	209343	INS	357	1
I	209782	DEL	-47	1
I	209819	INS	44	1
I	209898	DEL	-30	1
I	209899	INV	126	2
I	210336	INV	709	1
I	210559	DEL	-34	5
I	210786	DEL	-58	1
I	211187	INV	37	1
I	211750	INS	388	1
I	211965	DEL	-36	1
I	212790	INV	43	1
I	212954	INS	44	1
I	213072	DEL	-50	1
I	213202	INV	221	4
I	213641	DEL	-48	1
I	213893	DEL	-43	1
I	214046	INV	46	1
I	214717	DEL	-33	1
I	215081	INV	237	1
I	215292	INV	33534	1
I	216241	DEL	-34	1
I	216484	INV	96	1
I	216534	DEL	-85	1
I	218333	INS	71	1
I	218453	INS	100	1
I	218539	INV	136	2
I	218808	INS	62	1
I	218927	INV	131	2
I	219017	INV	1284	1
I	219371	INV	370	1
I	219632	INV	165	1
I	219684	DEL	-113	1
I	220090	DEL	-82	1
I	220226	INS	6882	1
I	220393	INV	439	1
I	220605	DEL	-189	1
I	220828	INS	624	1
I	220920	INV	1450	1
I	220955	INV	3514	1
I	221009	DEL	-212	1
I	221118	INV	246	1
I	221271	INS	141	1
I	221293	INV	90	1
I	221369	INS	540	1
I	221433	DEL	-36	1
I	221717	INV	541	1
I	221942	DEL	-117	1
I	222039	INV	159	1
I	222048	INS	39	1
I	222102	DEL	-168	1
I	222144	DEL	-62	1
I	222238	INS	258	1
I	222263	INV	64	1
I	222266	INV	6550	1
I	222363	INV	65	1
I	222609	INS	237	1
I	222791	INS	137	1
I	222823	DEL	-30	1
I	223033	DEL	-100	1
I	223180	INV	104	1
I	223378	DEL	-117	1
I	223394	INV	22648	1
I	223531	DEL	-58	1
I	223746	DEL	-45	1
I	223757	INV	46	2
I	224191	INV	21055	6
I	224274	INV	20887	6
I	224376	INV	20681	2
I	224554	INV	266	1
I	224770	INS	1312	1
I	224835	INV	19754	4
I	224898	INV	19734	1
I	224998	INV	50	1
I	225432	DEL	-109	1
I	225700	INV	18035	1
I	225712	DEL	-54	1
I	225730	INV	17974	3
I	225792	INV	113	1
I	225825	INS	99	1
I	226117	INV	160	1
I	226180	INV	17071	3
I	226200	INV	17033	3
I	226413	INV	45	1
I	226524	DEL	-16368	1
I	226735	INV	14662	1
I	226752	INV	15929	1
I	226832	DEL	-11767	1
I	226848	INV	310	1
I	226907	INS	33	1
I	226952	DEL	-39	1
I	227115	INS	2251	1
I	227117	INS	788	1
I	227128	INS	432	1
I	227130	INS	126	1
I	227131	INS	111	1
I	227140	INS	680	1
I	227141	INS	55	1
I	227144	INS	83	2
I	227289	DEL	-31	1
I	227361	DEL	-62	1
I	227693	INV	59	1
I	228085	DEL	-47	1
I	228092	INV	67	2
I	228160	INV	38	1
I	228541	DEL	-39	1
I	228549	INS	30	1
I	228774	DEL	-53	1
I	228948	INS	470	1
I	229004	INV	202	1
I	229115	DEL	-60	1
I	229153	INV	298	2
I	229446	DEL	-54	1
I	229594	INV	146	1
I	229923	INS	39	1
I	230112	DEL	-32	1
I	230162	INS	35	1
I	230175	INV	2573	1
I	230271	DEL	-123	1
I	230280	DEL	-70	365
I	230529	DEL	-41	1
I	230593	INV	408	1
I	230633	INS	80	1
I	230647	DEL	-103	1
I	230840	DEL	-1079	266
I	230892	INS	526	1
I	231176	INV	136	1
I	231359	DEL	-52	1
I	231479	INV	72	2
I	231489	INS	67	1
I	231656	DEL	-156	1
I	231801	DEL	-81	1
I	231812	INS	278	1
I	232035	DEL	-53	2
I	232501	DEL	-42	1
I	232745	DEL	-5032	27
I	232887	INV	85	1
I	233102	DEL	-58	1
I	233348	DEL	-181	1
I	233720	INS	138	1
I	233908	INV	170	1
I	233953	DEL	-30	1
I	234281	DEL	-71	1
I	234395	DEL	-60	1
I	234486	INV	501	1
I	234509	INV	230	1
I	234642	INS	395	1
I	235445	DEL	-37	1
I	235618	INS	145	1
I	235809	INV	122	2
I	235972	INV	1327	1
I	235988	DEL	-57	1
I	236009	INS	780	1
I	236334	DEL	-222	1
I	236510	INV	31	1
I	237045	DEL	-31	1
I	237302	DEL	-33	1
I	237637	DEL	-32	1
I	237970	INS	1393	1
I	238139	INS	48	1
I	238405	DEL	-73	1
I	238416	DEL	-51	1
I	238432	DEL	-37	64
I	238654	DEL	-75	1
I	238760	DEL	-30	1
I	238884	INS	40	7
I	238898	INS	1928	1
I	238901	INS	685	2
I	238908	INS	486	2
I	239097	INS	89	1
I	239247	INV	106	2
I	239335	DEL	-103	1
I	239396	INS	56	2
I	239425	INV	2555	1
I	239704	INS	76	1
I	239842	INV	55	1
I	239880	INV	239	1
I	240392	DEL	-44	1
I	240690	DEL	-32	1
I	240694	INV	50	1
I	240752	INS	437	1
I	241097	INS	1343	1
I	241115	INV	360	1
I	241560	DEL	-43	1
I	241938	DEL	-101	1
I	242031	INV	54	2
I	242044	INV	82	3
I	242887	INS	40	1
I	242975	DEL	-155	1
I	243029	DEL	-190	1
I	243220	INS	285	1
I	243226	INV	96	1
I	243488	INS	307	1
I	243514	INS	55	1
I	244929	INV	78	4
I	245351	DEL	-33	1
I	245621	DEL	-33	1
I	246171	DEL	-51	1
I	246413	INS	154	1
I	246598	INV	338	1
I	246762	INS	334	1
I	246959	INS	494	1
I	247010	INS	265	1
I	247221	INV	146	2
I	247639	DEL	-45	1
I	247831	INV	227	1
I	247866	INV	163	1
I	248018	DEL	-135	1
I	248152	DEL	-71	1
I	248324	INS	71	1
I	248384	DEL	-99	1
I	249022	DEL	-44	1
I	249290	INV	31	1
I	249723	INS	43	1
I	249971	INV	122	2
I	250409	DEL	-51	2
I	250946	DEL	-130	1
I	251174	INS	189	1
I	251255	DEL	-214	1
I	251350	INS	149	1
I	251822	DEL	-39	1
I	252185	DEL	-72	3
I	252278	INV	36	1
I	252402	INV	4174	1
I	252590	DEL	-122	1
I	252784	INS	745	1
I	252804	DEL	-114	1
I	253013	INV	41	1
I	253494	INV	122	1
I	253783	DEL	-66	1
I	254632	DEL	-72	1
I	254667	INV	153	2
I	255197	INS	72	1
I	255283	DEL	-164	1
I	255800	DEL	-46	1
I	255871	INV	119	3
I	255999	DEL	-52	1
I	256604	DEL	-511	1
I	256711	INV	412	2
I	256797	DEL	-166	1
I	257049	DEL	-35	1
I	257165	INS	434	1
I	257236	INV	671	1
I	257361	INS	104	1
I	257392	INV	1184	1
I	257394	INS	155	1
I	257504	DEL	-42	1
I	258008	INS	168	1
I	258289	INV	5296	1
I	258792	INV	130	1
I	259313	INS	42	1
I	259561	INV	767	1
I	259621	INV	57	1
I	259807	DEL	-159	2
I	259906	INV	75	1
I	259927	INS	163	1
I	259994	DEL	-32	1
I	260135	DEL	-76	1
I	260450	INS	46	1
I	260824	DEL	-74	1
I	261007	INS	167	1
I	261642	DEL	-37	1
I	261647	INV	108	2
I	261866	DEL	-2174	1
I	261928	INS	476	1
I	262044	INS	47	1
I	262367	DEL	-73	1
I	262626	INV	46	2
I	263130	DEL	-30	1
I	263342	INS	53	1
I	263383	INV	43	1
I	263419	DEL	-37	1
I	263619	DEL	-38	1
I	263645	INS	67	1
I	263806	INS	95	1
I	264126	INS	210	1
I	264131	INV	141	3
I	264141	INS	1006	1
I	264316	INV	48	1
I	264437	DEL	-34	1
I	265201	INS	39	1
I	265447	INV	717	1
I	265776	INS	44	1
I	266168	INV	707	1
I	266756	INS	139	1
I	266939	INV	36	1
I	267998	INV	154	1
I	268269	INV	234	1
I	268674	INV	61	1
I	268760	INS	53	1
I	268829	DEL	-32	1
I	268857	INV	432	1
I	269564	INS	485	1
I	269565	INS	1142	1
I	269566	INS	33	4
I	269640	INV	56	1
I	269940	INV	149	4
I	270395	INS	172	4
I	270421	DEL	-86	1
I	270421	INS	371	1
I	270422	INS	33	2
I	270427	INS	449	1
I	271042	DEL	-31	1
I	271080	DEL	-47	1
I	271149	INV	154	1
I	271411	INV	121	2
I	271622	INS	36	1
I	271624	INS	57	1
I	271633	INS	173	1
I	271785	DEL	-81	1
I	271929	DEL	-40	1
I	271969	INV	169	3
I	272352	INS	209	1
I	272955	DEL	-44	1
I	272979	INV	77	4
I	273049	INV	189	2
I	273167	DEL	-49	1
I	273293	INS	176	1
I	273689	DEL	-57	1
I	273929	INV	91	3
I	274425	INS	656	1
I	274429	INV	62	1
I	274499	DEL	-41	1
I	274640	DEL	-52	1
I	274728	INV	484	3
I	275153	DEL	-36	1
I	275207	INV	55	1
I	275222	INS	47	1
I	275364	DEL	-39	1
I	275533	INV	3782	1
I	275672	INV	118	1
I	275771	DEL	-33	1
I	275795	INS	974	1
I	275911	INV	94	2
I	276443	DEL	-33	1
I	276630	INS	119	1
I	276813	INV	40	1
I	276854	INV	1746	1
I	277215	INV	3501	1
I	277310	DEL	-135	1
I	277323	INS	58	1
I	277410	INV	42	1
I	277927	INV	59	1
I	278183	DEL	-30	1
I	278189	DEL	-66	1
I	278718	DEL	-43	1
I	278818	DEL	-78	1
I	278855	INV	242	2
I	279219	DEL	-66	1
I	279274	INS	156	1
I	279355	INV	98	2
I	279436	DEL	-32	1
I	279651	INV	359	1
I	279812	INS	1899	1
I	279870	DEL	-31	1
I	280481	DEL	-35	1
I	281055	INV	123	1
I	281428	DEL	-36	1
I	281664	DEL	-75	1
I	282013	DEL	-50	1
I	282449	DEL	-94	1
I	282799	INV	42	1
I	282977	INV	48	1
I	283145	DEL	-37	1
I	283300	INV	101	1
I	283305	DEL	-32	1
I	283455	INV	714	1
I	283758	DEL	-40	1
I	283821	INS	95	1
I	284088	INS	1090	1
I	284211	DEL	-107	1
I	284364	INS	105	1
I	284580	INV	30	1
I	284657	DEL	-95	1
I	285441	INV	39	2
I	285454	DEL	-40	1
I	285905	INV	47	2
I	286044	DEL	-43	1
I	286243	DEL	-68	1
I	287016	DEL	-54	1
I	287085	DEL	-40	1
I	287221	INV	36	2
I	287396	INV	673	1
I	287686	DEL	-90	1
I	288061	DEL	-116	1
I	288188	DEL	-30	1
I	288212	INV	123	2
I	288255	INV	168	1
I	288303	DEL	-37	1
I	288367	INV	434	2
I	288768	INV	905	1
I	288830	DEL	-45	1
I	289051	DEL	-71	1
I	289194	INV	74	4
I	289291	DEL	-50	1
I	289353	INV	166	2
I	289577	DEL	-90	1
I	289684	DEL	-50	2
I	289956	DEL	-77	1
I	290054	INV	149	2
I	290057	DEL	-33	1
I	290139	INV	12445	1
I	290213	DEL	-109	1
I	290273	INV	130	1
I	290612	DEL	-170	1
I	290667	INV	306	1
I	290884	INV	33	1
I	291221	DEL	-40	1
I	291420	DEL	-72	1
I	291507	INV	404	1
I	291559	INS	345	1
I	291661	INV	7995	1
I	291662	DEL	-30	1
I	291722	INV	83	1
I	292037	INV	1269	1
I	292619	INV	47	1
I	292677	DEL	-56	1
I	292804	INS	73	1
I	293272	DEL	-183	1
I	293282	INS	40	1
I	293524	DEL	-49	1
I	293657	DEL	-71	1
I	293878	DEL	-95	1
I	294058	INV	51	1
I	294192	INV	151	2
I	294595	INV	166	2
I	294721	INV	399	1
I	295122	INS	776	1
I	295427	INS	258	1
I	295462	DEL	-51	1
I	295472	INS	124	1
I	295585	INS	512	1
I	295744	INV	30	1
I	295867	INV	68	2
I	295930	DEL	-32	1
I	296174	DEL	-51	1
I	296253	INV	100	1
I	296466	DEL	-34	1
I	296719	INS	59	1
I	297182	INV	734	1
I	297399	DEL	-42	1
I	297573	INS	156	1
I	297693	INS	45	1
I	297726	INV	148	1
I	297734	DEL	-40	1
I	298084	INS	133	1
I	298443	DEL	-32	1
I	298540	INS	74	1
I	298632	INV	31	1
I	298737	DEL	-34	1
I	298855	DEL	-85	1
I	298970	INS	123	1
I	299053	INV	178	2
I	299336	DEL	-86	1
I	300005	INV	49	1
I	300043	INV	37	1
I	300101	DEL	-103	1
I	300120	INS	238	1
I	300311	INV	82	2
I	300703	INV	180	2
I	300863	DEL	-87	1
I	301033	INV	313	2
I	301238	DEL	-48	2
I	301649	DEL	-346	2
I	301717	INV	151	1
I	301726	INS	54	1
I	301839	INV	536	1
I	301922	INV	208	1
I	302074	INS	265	1
I	302163	DEL	-34	1
I	302504	INS	127	1
I	302844	DEL	-34	1
I	302970	INV	182	1
I	303140	INV	88	6
I	303230	INV	4747	1
I	303234	DEL	-32	1
I	303426	INV	63	2
I	303869	DEL	-615	1
I	304251	INV	872	1
I	304324	INV	57	1
I	304729	INV	1071	1
I	304987	INV	36	1
I	305202	DEL	-30	2
I	305430	INV	98	1
I	305567	DEL	-53	1
I	305709	INS	104	1
I	305781	DEL	-56	1
I	305912	DEL	-57	1
I	306106	INS	1373	1
I	306356	INV	1415	1
I	306955	DEL	-122	1
I	307086	INV	71	1
I	307266	INV	1566	1
I	307549	INV	1028	1
I	307563	INV	73	1
I	308293	DEL	-30	1
I	308333	INV	197	1
I	308529	INS	405	1
I	308598	DEL	-47	1
I	309295	DEL	-278	1
I	309370	INS	886	1
I	309569	INV	529	1
I	309788	DEL	-34	1
I	309833	INV	282	1
I	309839	DEL	-46	1
I	309923	INS	68	1
I	311205	INV	83	6
I	311453	INV	93	4
I	312448	INV	2661	1
I	312733	INV	50	2
I	312800	DEL	-43	1
I	312925	DEL	-30	1
I	313162	DEL	-41	1
I	313255	INV	103	1
I	313412	DEL	-53	1
I	313724	INS	64	1
I	313735	DEL	-29542	1
I	313845	DEL	-96053	1
I	313924	INV	79	1
I	314500	INS	136	1
I	314555	DEL	-103	1
I	314631	INS	237	1
I	314738	INS	176	1
I	314796	INS	66	2
I	314834	DEL	-43	1
I	315417	INV	202	6
I	315661	DEL	-254	1
I	315733	DEL	-38	1
I	315933	INV	63	1
I	315969	DEL	-31	1
I	316040	INS	221	1
I	316703	INS	124	1
I	316787	INV	384	2
I	317322	INV	80	1
I	317525	DEL	-38	1
I	317723	INV	2716	1
I	318203	DEL	-30	1
I	318737	INV	49	1
I	318981	DEL	-31	1
I	319045	INV	78	2
I	319193	INS	32	1
I	319435	INV	48	2
I	320195	DEL	-179	1
I	320439	INV	123	1
I	320619	INS	41	1
I	320842	INV	189	1
I	321224	INV	83	1
I	321398	DEL	-58	1
I	321400	INV	206	1
I	322258	INV	1570	1
I	322380	INV	254	1
I	323803	DEL	-33	1
I	323911	INV	182	2
I	323995	DEL	-62	1
I	324031	INS	657	1
I	324157	INS	178	1
I	324351	INV	1708	1
I	324768	DEL	-84	1
I	325192	INV	124	3
I	325202	INV	2548	1
I	325279	INV	159	1
I	325537	INS	132	1
I	325837	INS	38	1
I	325857	INV	37	1
I	325873	DEL	-30	2
I	326088	INV	117	2
I	326389	DEL	-36	1
I	326466	INV	361	2
I	326957	DEL	-55	2
I	326962	INV	7196	1
I	327017	INV	5261	1
I	327065	INV	5905	1
I	327376	INV	133	1
I	327631	DEL	-34	1
I	327887	DEL	-159	1
I	328405	INV	239	3
I	328571	DEL	-70	1
I	329000	DEL	-36	1
I	329037	INS	142	2
I	329068	INS	84	1
I	329148	INV	80	2
I	329643	INV	70	3
I	329733	DEL	-109	1
I	330385	DEL	-33	1
I	330411	INS	496	2
I	330521	INV	40	1
I	330624	DEL	-62	1
I	330773	INV	114	1
I	330874	INS	87	1
I	330906	DEL	-39	1
I	331424	INV	55	1
I	331917	INS	37	1
I	332589	INV	381	1
I	332939	INS	70	1
I	333446	DEL	-55	2
I	333453	DEL	-200	1
I	333467	DEL	-283	1
I	333904	DEL	-66	1
I	334054	DEL	-35	1
I	334111	INV	96	4
I	334353	DEL	-31	1
I	334688	INS	239	186
I	334854	DUP	224	277
I	334946	INV	168	1
I	334965	INS	38	135
I	335161	INS	201	1
I	336100	INV	68	3
I	336184	DEL	-50	1
I	336279	DEL	-364	2
I	336413	DEL	-154	1
I	336663	DEL	-101	1
I	336835	INS	87	1
I	336882	DEL	-48	1
I	337040	INV	325	1
I	337128	DEL	-103	1
I	337401	DEL	-32	2
I	337873	INV	230	2
I	338170	DEL	-37	1
I	338581	INV	356	2
I	338619	DEL	-152	1
I	339158	DEL	-367	394
I	339275	INS	79	1
I	339425	INS	40	1
I	339700	INV	309	2
I	339981	DEL	-32	1
I	340068	DEL	-367	1
I	340302	DEL	-369	1
I	340473	DEL	-41	1
I	340500	DUP	218	1
I	340674	INV	764	1
I	340712	DEL	-369	1
I	340950	INV	144	1
I	341419	INV	306	1
I	341926	INV	105	1
I	341943	INS	52	1
I	341945	INS	239	1
I	342043	INV	54	1
I	342569	INV	408	3
I	343126	INS	108	1
I	343333	INS	38	1
I	343573	INS	38	1
I	343631	INV	72	2
I	343880	DEL	-67	1
I	343933	INV	137	4
I	344330	INS	43	1
I	344452	INV	699	1
I	344867	DEL	-62	1
I	345281	INS	49	1
I	345281	INS	111	1
I	345652	DEL	-133	1
I	345940	INS	207	1
I	346190	INV	47	1
I	346485	DEL	-269	1
I	346946	INV	72	2
I	347282	DEL	-148	1
I	347503	INV	77	1
I	347554	DEL	-119	1
I	347895	INS	189	1
I	347916	DEL	-75	1
I	348107	INV	30	1
I	348644	DEL	-40	1
I	348802	DEL	-36	1
I	349217	INV	2619	1
I	349261	DEL	-906	1
I	349499	DEL	-65	1
I	349762	INV	109	1
I	350058	DEL	-30	1
I	350351	INS	94	1
I	350555	DEL	-53	2
I	350586	INV	2226	1
I	350608	INV	68	1
I	350737	DEL	-228	1
I	351156	INV	323	1
I	351169	DEL	-292	1
I	351174	INV	397	1
I	351315	DEL	-31	1
I	351456	DEL	-30	1
I	351525	INS	59	1
I	351744	INV	351	1
I	351867	DEL	-190	1
I	351965	DEL	-82	1
I	352147	INS	4689	1
I	352157	INV	557	1
I	352172	DEL	-386	1
I	352283	INS	1431	1
I	352414	DEL	-67	1
I	352726	INV	34	1
I	352830	DEL	-53	1
I	352936	INV	119	1
I	352984	INS	91	1
I	353282	INV	61	1
I	353526	INV	973	1
I	354476	INV	176	1
I	354831	INV	163	2
I	354884	DEL	-171	1
I	355723	INS	125	1
I	355983	INV	58	2
I	356653	DEL	-42	1
I	356817	INV	5950	1
I	356997	DEL	-36	1
I	357465	INV	164	2
I	357602	DEL	-73	1
I	357682	INS	169	1
I	357859	DEL	-62	1
I	357973	DEL	-47	1
I	358091	INV	33	2
I	358498	DEL	-60	1
I	358852	DEL	-36	1
I	358893	INV	36	1
I	359135	INV	66	1
I	359167	DEL	-42	1
I	359254	DEL	-98	1
I	359600	DEL	-141	1
I	359724	DEL	-74	1
I	359830	INV	144	1
I	360111	INS	53	1
I	360167	INV	5783	1
I	360194	INV	67	1
I	360497	INS	83	1
I	360588	INV	1084	1
I	360639	INV	98	1
I	361008	DEL	-31	1
I	361497	INV	62	1
I	361577	DEL	-39	1
I	362008	INV	126	1
I	362072	INS	68	1
I	362242	DEL	-34	1
I	362390	INS	284	1
I	362490	INV	97	3
I	363225	INV	161	1
I	363359	DEL	-45	1
I	363798	INV	855	1
I	363822	INV	63	1
I	363951	DEL	-40	1
I	364848	DEL	-30	1
I	364906	INV	132	1
I	365402	INV	30	2
I	365664	INV	341	3
I	366862	DEL	-162	1
I	367663	INS	104	1
I	367835	INS	136	1
I	368015	INV	45	1
I	368777	INV	220	4
I	368807	INS	107	1
I	369227	INV	12002	1
I	369861	DEL	-233	1
I	369900	INS	38	1
I	370095	INS	31	1
I	370213	INV	38	1
I	370228	INV	65	1
I	370908	INS	34	1
I	370931	INV	385	1
I	371161	DEL	-34	1
I	371388	DEL	-42	1
I	371477	INV	58	1
I	371688	INS	147	1
I	371710	DEL	-119	1
I	371740	INV	37	1
I	372090	DEL	-82	1
I	372206	DEL	-174	1
I	372552	INV	191	1
I	372665	DEL	-58	1
I	372994	INS	178	1
I	373207	DEL	-30	1
I	373264	INV	200	1
I	373278	DEL	-98	1
I	373957	INV	33	1
I	374013	DEL	-135	1
I	374124	INV	160	5
I	374519	DEL	-37	1
I	374675	DEL	-52	1
I	375372	DEL	-44	1
I	375579	INV	58	1
I	375589	DEL	-31	1
I	376313	INV	68	4
I	376385	INS	145	1
I	376531	DEL	-38	1
I	376774	DEL	-124	1
I	376779	INV	58	1
I	377271	INV	66	1
I	377442	INS	115	1
I	377706	DEL	-156	1
I	377979	DEL	-85	1
I	378130	INV	11933	1
I	378613	INS	39	1
I	378862	INV	1223	1
I	379060	INV	103	1
I	379524	DEL	-83	1
I	379651	INV	40	1
I	380327	INV	116	4
I	380466	DEL	-45	1
I	380579	INV	1505	1
I	380750	INV	35	2
I	380853	DEL	-44	3
I	380938	INV	1085	1
I	380989	DEL	-63	1
I	381583	INS	205	1
I	381614	INS	60	2
I	381799	INV	108	1
I	382311	INV	811	1
I	382413	INV	234	4
I	382471	DEL	-87	1
I	383032	INS	31	1
I	383203	DEL	-143	1
I	383493	DEL	-33	1
I	383750	INV	641	2
I	383805	DEL	-61	1
I	383843	INV	280	4
I	384328	INV	220	1
I	384524	DEL	-143	1
I	384587	INS	35	1
I	384817	DEL	-39	1
I	385118	INV	45	3
I	385252	INS	146	1
I	385659	INS	38	1
I	385841	INS	98	1
I	385887	INV	31	3
I	385943	INV	250	1
I	386411	DEL	-30	1
I	386555	INS	42	1
I	386565	DEL	-42	1
I	386803	DEL	-70	1
I	387236	DEL	-40	1
I	387275	INS	64	1
I	387696	INV	36	1
I	387730	INV	175	3
I	387815	DEL	-32	1
I	387847	INS	1465	1
I	387992	DEL	-35	1
I	388250	INS	156	1
I	388622	INV	77	2
I	388913	INS	54	1
I	389347	INV	452	4
I	389550	INV	1809	1
I	389766	DEL	-36	1
I	389949	INV	185	3
I	390075	DEL	-41	1
I	390281	DEL	-160	1
I	390285	DEL	-444	1
I	390452	INV	4414	1
I	390657	INV	114	2
I	391063	INV	104	1
I	391072	DEL	-49	1
I	391190	INS	114	1
I	391602	INV	125	1
I	391606	INS	128	1
I	391715	INS	156	1
I	392415	DEL	-39	1
I	392438	DEL	-135	1
I	392450	DEL	-160	1
I	392707	DEL	-63	1
I	392787	DEL	-75	1
I	393203	DEL	-42	1
I	393251	INS	370	1
I	393298	INV	47	1
I	393341	INS	61	1
I	393574	DEL	-45	1
I	393698	DEL	-76	1
I	393765	INV	81	1
I	394031	INS	43	1
I	394194	DEL	-49	1
I	394345	INV	45	1
I	394532	INS	1157	1
I	394566	INV	149	1
I	394601	DEL	-78	1
I	394624	INS	494	1
I	394742	DEL	-37	1
I	394946	DEL	-33	1
I	395209	INV	49	1
I	395399	INV	123	4
I	395434	DEL	-44	1
I	395825	INV	550	1
I	395852	DEL	-47	1
I	396055	INV	227	2
I	396145	INS	154	1
I	396683	INV	367	3
I	396754	DEL	-69	1
I	396807	DEL	-48	1
I	396871	INS	428	1
I	396877	INS	87	1
I	396924	DEL	-93	1
I	397518	DEL	-160	2
I	397682	DEL	-41	1
I	397690	INV	85	3
I	397770	INV	1280	1
I	398532	INS	76	1
I	398619	INV	79	1
I	399576	DEL	-51	1
I	399678	INV	163	1
I	399781	INV	97	1
I	399829	INS	118	1
I	400341	INV	38	1
I	400497	DEL	-58	1
I	400649	INV	662	1
I	400698	INS	470	1
I	400717	INS	334	1
I	400719	INS	207	1
I	400724	DEL	-225	1
I	400748	INV	462	3
I	401252	INS	721	1
I	401664	DEL	-74	1
I	401670	DEL	-47	1
I	401760	INS	320	1
I	401793	INV	741	1
I	401896	INV	99	1
I	401974	INS	36	1
I	402003	INS	76	1
I	402243	INV	84	4
I	402296	DEL	-35	1
I	402423	DEL	-57	1
I	402703	INS	59	1
I	402832	INS	102	1
I	402857	INV	95	6
I	403014	DEL	-117	1
I	403049	DEL	-31	1
I	403138	INS	113	1
[truncated: 492,347+ more rows]

## Sheet: Auxin
Chr	Coord	SV_Type	SV_Length	Num_Read_Support
I	4	DUP	844	23
I	5	INV	275	1
I	634	INS	168	1
I	694	INS	73	1
I	769	DEL	-54	1
I	1246	DEL	-108	1
I	1748	INV	105	2
I	1855	INV	1838	1
I	2041	INS	95	1
I	2209	INS	93	1
I	2352	INS	149	1
I	2384	DEL	-1717	1
I	2482	INV	6199	1
I	3078	INS	1624	1
I	3095	INV	691	1
I	3419	INS	102	3
I	3446	INS	1577	1
I	3673	INS	62	2
I	3717	INS	744	1
I	3881	INS	123	1
I	3910	INS	341	1
I	3914	INV	41	1
I	3990	DEL	-38	1
I	4025	INS	76	1
I	4156	INS	59	1
I	4210	INS	238	1
I	4355	INS	225	1
I	4396	INV	442	1
I	4410	INV	85	1
I	4463	INV	3028	1
I	4465	DEL	-242	2
I	4472	INV	1064	1
I	4626	INS	572	1
I	4703	INS	129	1
I	4782	INV	2392	1
I	5026	DEL	-107	1
I	5119	DEL	-40	1
I	5326	INS	1175	1
I	5516	INS	304	1
I	5584	INS	47	1
I	5705	INV	232	2
I	5757	DEL	-42	2
I	5995	DEL	-40	1
I	6126	INV	1326	1
I	6790	INV	148	1
I	6969	INV	161	1
I	7019	INS	91	1
I	7171	DEL	-38	1
I	7752	INV	86	1
I	7863	DEL	-92	1
I	7865	INV	952	2
I	8078	DEL	-49	1
I	8186	INV	66	1
I	8714	DEL	-40	1
I	8825	INV	68	2
I	8842	INS	454	1
I	8846	INS	782	1
I	8949	INV	684	2
I	9205	DEL	-55	1
I	9310	INV	1354	1
I	9865	INV	154	1
I	9954	INV	45	1
I	10336	INV	275	1
I	11252	INS	602	2
I	11269	INS	166	1
I	11371	INS	1036	2
I	11501	DEL	-49	1
I	11729	DEL	-37	1
I	11860	DEL	-89	2
I	11878	DEL	-460	1
I	11880	INV	1315	1
I	11945	DEL	-355	1
I	12066	INV	91	1
I	12126	INS	62	1
I	12265	DEL	-67	1
I	12549	INV	1034	1
I	12875	INS	74	1
I	12910	DEL	-213	1
I	13011	INS	372	1
I	13069	INV	104	2
I	13194	INS	32	1
I	13198	DEL	-112	1
I	13271	INV	2547	1
I	14050	INS	160	1
I	14525	INS	150	1
I	14622	DEL	-52	1
I	14624	INV	35	2
I	14690	DEL	-224	1
I	14739	INS	75	1
I	14976	INS	51	1
I	15077	INV	334	1
I	15097	INS	77	1
I	15532	DEL	-87	1
I	15659	INS	1156	1
I	15678	DEL	-171	1
I	15738	DEL	-65	1
I	15773	DEL	-43	2
I	15857	INS	119	1
I	16463	INV	64	1
I	16751	INV	182	5
I	18052	DEL	-35	1
I	18140	INV	33	1
I	18281	INV	49	1
I	18847	INS	113	1
I	18908	INV	65	1
I	19091	INS	479	1
I	19136	INV	4910	1
I	19356	DEL	-113	1
I	19797	INS	282	1
I	19803	INS	103	1
I	19847	INV	53	1
I	19936	INS	38	1
I	20097	INV	125	1
I	20170	INV	1249	1
I	20282	DEL	-48	1
I	20344	DEL	-40	1
I	20418	INS	45	1
I	21449	INV	64	3
I	21692	DEL	-37	1
I	21874	DEL	-133	1
I	21962	INS	52	1
I	22257	INV	171	1
I	22353	DEL	-31	1
I	22430	INS	1229	1
I	22456	INV	73	2
I	22724	DEL	-55	1
I	22773	INV	75	1
I	22897	INS	296	1
I	22909	INS	101	1
I	23044	DEL	-48	2
I	23115	INS	77	1
I	23203	INV	398	2
I	23306	INS	1063	1
I	23359	DEL	-88	1
I	23562	DEL	-142	1
I	23946	DEL	-35	2
I	23993	INS	53	1
I	24013	INV	1382	1
I	24126	INS	78	1
I	24251	DEL	-84	1
I	24316	INS	149	1
I	24583	INV	1617	1
I	24981	INV	132	1
I	25335	DEL	-43	1
I	25349	INV	176	2
I	25350	INS	769	1
I	25587	INV	1209	2
I	26327	INV	613	1
I	26508	INV	373	1
I	26600	INS	1992	1
I	26761	INV	529	3
I	27321	INV	741	1
I	27353	INV	289	1
I	27623	INV	4925	1
I	27705	INS	57	1
I	27711	INS	78	1
I	27981	INV	468	1
I	28129	INV	383	2
I	28132	INV	1920	1
I	28235	INV	65	1
I	28399	INS	227	1
I	28485	INV	894	1
I	28570	INV	31	1
I	29020	INS	117	1
I	29483	DEL	-77	1
I	29616	DEL	-41	1
I	29645	INV	194	2
I	29772	INS	66	1
I	29853	DEL	-121	1
I	29935	INV	610	1
I	29958	INV	38	2
I	30108	DEL	-31	1
I	30236	INS	102	1
I	30344	DEL	-120	1
I	30532	DEL	-47	1
I	30607	INV	53	1
I	30669	INV	186	2
I	30900	INV	4549	1
I	30962	INV	619	2
I	31089	DEL	-587	1
I	31314	DEL	-39	1
I	31420	INV	38	1
I	31947	INS	50	1
I	32049	INV	43	3
I	32248	INV	966	1
I	32498	INV	181	2
I	32545	DEL	-123	1
I	32912	DEL	-34	1
I	33060	INV	578	1
I	33240	DEL	-31	1
I	33267	DEL	-39	1
I	33367	INS	100	2
I	33427	DEL	-50	1
I	33488	INS	1830	1
I	33507	INS	35	4
I	33534	INS	515	1
I	33881	DEL	-32	1
I	34711	INV	75	1
I	35180	DEL	-66	1
I	35375	DEL	-33	4
I	35402	INV	58	1
I	35443	INV	1347	1
I	35510	INV	4894	1
I	35534	INV	53	1
I	35732	DEL	-110	1
I	35997	INV	134	2
I	36078	DEL	-54	2
I	36319	DEL	-30	1
I	36381	DEL	-40	1
I	36443	INV	600	2
I	36703	DEL	-78	1
I	36709	INS	55	1
I	37163	INV	547	2
I	37234	INS	155	1
I	37261	INV	50	2
I	37307	DEL	-31	2
I	37339	DEL	-57	1
I	37723	DEL	-31	1
I	37859	INS	151	1
I	38048	INV	3213	1
I	38055	INV	122	1
I	38314	DEL	-346	1
I	38388	INV	71	1
I	38504	DEL	-114	3
I	39036	DEL	-45	1
I	39179	INV	144	2
I	39680	DEL	-109	1
I	39800	DEL	-547	1
I	40054	DEL	-118	1
I	40153	INV	513	1
I	40273	DEL	-141	1
I	40301	DEL	-120	1
I	40777	INS	110	1
I	40888	DEL	-48	1
I	40901	INV	102	1
I	40978	INS	63	1
I	41013	INV	163	2
I	41300	DEL	-90	1
I	41306	DEL	-44	1
I	41370	INS	167	1
I	41405	INS	39	2
I	41662	DEL	-116	2
I	41724	INS	2127	1
I	41781	INV	200	2
I	42209	DEL	-88	1
I	42631	DEL	-41	1
I	42652	INS	39	1
I	42697	DEL	-90	1
I	42735	DEL	-142	1
I	42770	DEL	-69	1
I	42840	INV	85	2
I	43015	DEL	-79	1
I	43417	INV	657	1
I	43439	INS	65	1
I	43539	DEL	-78	1
I	43560	DEL	-56	2
I	43741	INS	37	1
I	43781	INV	555	1
I	43794	INV	150	2
I	43889	INV	3030	1
I	43923	INV	60	2
I	44471	DEL	-71	1
I	44823	DEL	-42	1
I	45162	INV	53	1
I	45204	DEL	-141	1
I	45360	INV	86	3
I	45712	INV	85	3
I	45952	INV	2501	1
I	46017	DEL	-428	1
I	46047	INV	51	1
I	46048	INS	62	1
I	46417	INS	49	1
I	46450	DEL	-42	1
I	46502	INV	44	1
I	46510	INV	839	1
I	46558	DEL	-506	1
I	46581	INS	143	1
I	46739	INV	1638	1
I	46898	DEL	-174	1
I	47310	INV	244	2
I	47559	INV	2933	1
I	47845	INS	176	1
I	47888	INV	1819	1
I	47895	INV	284	2
I	48189	INV	94	1
I	48214	DEL	-99	1
I	49060	DEL	-84	1
I	49162	INV	41	1
I	49249	DEL	-45	1
I	49289	INS	32	1
I	49405	DEL	-156	1
I	49438	INS	1273	1
I	49775	INV	306	3
I	49814	INV	453	1
I	49973	DEL	-122	1
I	50030	DEL	-71	1
I	50194	INV	934	1
I	50342	DEL	-44	1
I	50403	INV	76	1
I	50465	INV	4706	1
I	50468	INV	143	1
I	50852	INV	500	2
I	51107	INV	44	2
I	51425	INS	539	1
I	51438	INV	791	1
I	51440	INV	789	1
I	52013	DEL	-34	1
I	52189	INV	44	1
I	52579	INV	2603	1
I	52689	INS	170	1
I	52818	DEL	-99	1
I	52942	INS	1785	1
I	53129	INS	32	1
I	53260	INV	125	2
I	53496	DEL	-41	1
I	53903	INS	128	1
I	54285	DEL	-39	1
I	54309	INV	80	1
I	54541	DEL	-43	1
I	54635	INS	34	2
I	54805	DEL	-212	3
I	54837	INV	164	1
I	54926	DEL	-63	1
I	55487	INS	38	1
I	55501	INV	887	3
I	55509	DEL	-37	1
I	55604	DEL	-65	1
I	55839	DEL	-43	2
I	55941	INV	133	1
I	56561	INV	52	2
I	56585	INS	177	1
I	56594	INS	129	1
I	56633	DEL	-31	1
I	56793	INS	1133	1
I	56853	DEL	-30	1
I	56964	INS	36	1
I	57013	INV	100	2
I	57049	INS	155	1
I	57317	INS	58	1
I	57368	INV	1052	1
I	57411	INV	476	2
I	57561	INS	530	1
I	57804	DEL	-60	1
I	57822	INS	86	1
I	57924	DEL	-31	1
I	58518	DEL	-2371	1
I	58955	INV	57	2
I	59235	INV	5477	1
I	59560	INS	195	1
I	59754	INS	215	1
I	59926	INV	571	1
I	59969	DEL	-43	1
I	60347	INV	192	1
I	60476	DEL	-42	1
I	60646	INV	39461	1
I	60738	INV	228	1
I	60828	INV	3331	1
I	61170	DEL	-51	1
I	61416	INS	121	1
I	61512	DEL	-34	1
I	61740	INV	42	1
I	61765	INV	621	1
I	61956	INS	175	1
I	62181	DEL	-36	1
I	62760	INS	44	1
I	62773	INS	113	1
I	62905	INV	50	1
I	63180	DEL	-81	1
I	63290	DEL	-62	1
I	63382	DEL	-32	2
I	63473	DEL	-108	1
I	63570	INV	167	1
I	63586	INS	2579	1
I	63711	INS	672	1
I	64246	INV	36	1
I	64293	DEL	-82	1
I	64402	INS	481	1
I	64460	INV	464	3
I	64510	DEL	-57	1
I	64587	DEL	-310	1
I	64764	INS	95	1
I	64771	INV	128	2
I	64844	INS	277	1
I	64904	DEL	-43	1
I	65031	INV	33	1
I	65071	INS	283	1
I	65372	INV	160	1
I	65707	INV	339	2
I	65721	INS	163	1
I	65851	INV	33	1
I	66086	DEL	-42	1
I	66128	INS	85	1
I	66563	INV	200	4
I	66702	DEL	-52	1
I	66707	INS	63	1
I	67053	INV	207	3
I	67319	DEL	-54	1
I	67546	DEL	-57	1
I	67647	INV	363	1
I	68364	INV	830	1
I	68610	INS	102	1
I	68725	INV	255	3
I	69084	INV	1684	1
I	69269	DEL	-3440	1
I	69273	INV	371	3
I	69693	INS	44	1
I	69989	DEL	-84	1
I	69990	INV	85	2
I	70044	INS	72	1
I	70486	INS	41	1
I	70928	INV	957	2
I	70981	DEL	-116	1
I	71112	INV	105	2
I	71250	INV	2782	1
I	71494	INS	182	1
I	71598	INS	48	1
I	71605	INV	165	1
I	71739	INS	35	1
I	71795	INV	209	1
I	71866	INS	159	1
I	72171	DEL	-36	1
I	72239	INV	2714	1
I	72500	DEL	-42	1
I	72761	DEL	-36	1
I	72781	INV	34	2
I	72816	INV	316	1
I	72839	INS	481	1
I	73222	DEL	-164	1
I	73518	INV	101	1
I	73920	INV	78	1
I	74020	INS	48	1
I	74183	INV	54	1
I	74221	DEL	-81	1
I	74439	DEL	-34	1
I	74528	INV	220	1
I	74748	DEL	-60	1
I	75302	DEL	-35	1
I	75503	INV	114	1
I	75592	INV	46	1
I	75958	DEL	-31	1
I	75976	INV	154	1
I	76108	INS	49	1
I	76572	DEL	-81	2
I	76576	INV	268	1
I	76653	INV	290	2
I	77104	INS	72	1
I	77192	INV	39	1
I	77625	INV	154	2
I	78008	INV	2368	1
I	78601	INS	208	1
I	79167	INS	79	1
I	79380	INV	217	4
I	79454	INV	146	1
I	79787	DEL	-60	1
I	80117	INS	478	1
I	80222	INV	74	1
I	80371	INV	38	1
I	80482	INS	107	1
I	80617	INV	898	1
I	80887	INS	356	1
I	80999	INV	524	3
I	81441	INV	1652	1
I	81917	DEL	-20148	1
I	81964	INS	368	1
I	82221	INS	120	1
I	82456	INV	354	2
I	82545	INV	920	1
I	82852	INV	93	3
I	83553	INS	61	3
I	83557	INV	76	2
I	83869	INS	37	2
I	83989	INV	412	2
I	84643	DEL	-43	1
I	84768	INS	1065	1
I	84779	INV	1602	2
I	84948	INS	450	1
I	85114	INV	345	1
I	85226	INS	54	1
I	85248	DEL	-33	1
I	85285	INV	47769	1
I	85328	DEL	-42	1
I	85901	INV	244	2
I	85920	INV	48	1
I	86003	DEL	-57	1
I	86103	INS	255	1
I	86127	INV	526	2
I	86332	DEL	-61	1
I	86446	INS	51	1
I	86486	DEL	-32	1
I	86594	DEL	-37	1
I	86989	INV	850	1
I	87120	INV	558	1
I	87807	INV	63	1
I	88019	INS	106	1
I	88235	INV	1581	1
I	88351	DEL	-31	1
I	88648	INV	32	1
I	88663	INV	106	2
I	88958	INV	4793	1
I	89171	INV	170	1
I	89345	DEL	-77	1
I	90002	DEL	-116	7
I	90442	INS	1101	1
I	90499	DEL	-37	1
I	90601	DEL	-52	1
I	90884	INV	136	5
I	91835	DEL	-205	1
I	92042	INS	74	1
I	92134	INV	117	1
I	92288	INV	44	1
I	92308	INV	1292	1
I	92380	INV	85	1
I	92521	DEL	-33	1
I	92927	INV	587	1
I	93064	INV	2199	1
I	93430	INS	105	1
I	93465	INV	35	2
I	94041	INV	150	3
I	94060	DEL	-57	1
I	94151	INV	54	2
I	94433	INV	495	2
I	94588	DEL	-74	1
I	94778	INV	846	1
I	94836	DEL	-316	1
I	95000	INV	2534	1
I	95073	INV	67	1
I	95129	INS	30	1
I	95238	INS	96	1
I	95474	DEL	-40	1
I	95686	DEL	-44	1
I	95759	INV	89	1
I	96011	INV	503	1
I	96065	INV	138	1
I	96145	INS	181	1
I	96288	DEL	-40	1
I	96378	INV	293	2
I	96489	DEL	-50	2
I	96554	INS	229	1
I	96879	DEL	-45	1
I	96946	INV	2023	1
I	97041	INS	107	1
I	97089	INV	203	2
I	97262	DEL	-39	1
I	97324	DEL	-249	1
I	97894	DEL	-36	1
I	97915	INV	111	2
I	98101	INS	128	1
I	98334	INV	218	1
I	98544	INS	166	1
I	98690	INS	287	1
I	98793	INS	175	1
I	98874	INV	48	1
I	98998	INS	107	1
I	99135	INV	1097	1
I	99231	INV	122	2
I	99394	INS	160	1
I	99472	INS	75	1
I	99834	INV	387	1
I	99933	INV	965	1
I	100283	INS	212	1
I	100442	DEL	-32	2
I	100454	DEL	-80	1
I	100789	DEL	-1074	1
I	100863	INS	100	2
I	101065	DEL	-42	1
I	101290	INV	167	1
I	101461	INS	130	1
I	101474	INV	319	1
I	101537	DEL	-31	1
I	101641	DEL	-81	1
I	101952	INS	173	1
I	101987	DEL	-34	1
I	102336	DEL	-68	1
I	102359	INS	65	1
I	102563	DEL	-49	1
I	102622	INV	773	1
I	102908	DEL	-132	1
I	102925	INS	72	1
I	103060	INV	469	2
I	103101	INS	45	1
I	103152	DEL	-44	1
I	103307	INS	30	1
I	103311	INV	52	1
I	103484	INS	100	1
I	103540	DEL	-33	1
I	103547	INS	132	1
I	103749	INV	1962	2
I	103833	DEL	-149	2
I	103973	INV	132	2
I	104386	DEL	-132	1
I	104472	INS	148	1
I	104523	INS	183	1
I	104525	INV	651	1
I	104555	INV	1704	1
I	104589	DEL	-72	2
I	104640	INV	159	1
I	104729	DEL	-38	1
I	104760	INS	183	2
I	104930	INS	175	1
I	105011	DEL	-39	1
I	105394	DEL	-75	1
I	105424	INS	1126	1
I	105644	INV	162	3
I	106029	INV	40	1
I	106040	INS	59	1
I	106154	DEL	-50	2
I	106234	DEL	-33	1
I	106783	INV	309	1
I	106827	INV	103	1
I	106909	INS	48	1
I	107307	DEL	-71	1
I	107609	INS	102	1
I	107645	INV	115	1
I	107765	DEL	-51	1
I	108191	INV	863	1
I	108213	DEL	-57	1
I	108387	INV	58597	1
I	108846	DEL	-51	1
I	108920	DEL	-33	1
I	108943	INV	46	1
I	108990	INV	1401	1
I	108995	INS	495	1
I	108995	INS	125	7
I	108999	INS	1330	1
I	109018	INS	1670	1
I	109096	INV	103	1
I	109181	DEL	-32	1
I	109277	DEL	-44	1
I	109481	DEL	-102	1
I	109633	INV	52	1
I	109892	INV	324	2
I	109899	DEL	-47	1
I	110654	INS	73	1
I	111006	INV	162	1
I	111137	INV	72	2
I	111509	DEL	-60	1
I	111973	INS	220	1
I	112109	INV	193	2
I	112192	DEL	-264	1
I	112647	INV	54	1
I	112657	INV	343	2
I	112843	INV	1408	1
I	112989	INS	143	1
I	113075	INV	53	1
I	113160	DEL	-40	1
I	113207	INV	176	1
I	113391	INS	119	1
I	113395	DEL	-44	1
I	113537	INS	136	1
I	113567	INV	548	4
I	113570	DEL	-254	1
I	113814	DEL	-31	1
I	114127	INV	51	2
I	114187	INS	87	1
I	114615	INS	117	1
I	114629	INS	167	1
I	114869	DEL	-71	1
I	114871	INS	52	1
I	114874	INS	1184	1
I	114956	INV	44	1
I	114985	INS	322	1
I	115026	INS	44	4
I	115086	DEL	-67	1
I	115577	DEL	-38	1
I	115609	INS	129	1
I	115897	INV	209	1
I	116079	DEL	-4392	1
I	116144	INV	4494	1
I	116554	DEL	-69	1
I	116689	INS	1129	1
I	116747	DEL	-60	1
I	116841	INS	62	1
I	117007	DEL	-31	1
I	117035	DEL	-81	1
I	117096	INV	32	1
I	117225	INS	1669	1
I	117255	INS	77	1
I	117364	INV	5824	1
I	117414	INS	167	1
I	117729	INV	742	1
I	117803	INV	355	1
I	117852	INV	63	1
I	117926	INS	169	1
I	118300	INS	50	2
I	118469	DEL	-35	2
I	118801	INV	7134	1
I	118904	INV	162	2
I	118912	INS	1395	1
I	119240	INV	730	1
I	119433	INV	34	1
I	119616	DEL	-106	1
I	119895	DEL	-160	1
I	120286	INV	544	1
I	120460	INV	124	1
I	120605	DEL	-112	1
I	120624	INS	416	1
I	120723	INV	504	2
I	120994	INS	63	1
I	122498	INV	190	1
I	122580	INV	153	3
I	123043	INS	89	1
I	123718	INV	128	1
I	123742	INV	73	1
I	124023	DEL	-70	1
I	124640	INV	34	1
I	124643	DEL	-38	1
I	124913	DEL	-31	1
I	125242	INV	39	1
I	125260	INV	151	2
I	125481	INS	60	1
I	125487	INS	214	1
I	125737	INV	95	1
I	125766	INS	251	1
I	126011	INV	519	1
I	126158	DEL	-38	1
I	126213	INS	232	1
I	126232	INV	3382	1
I	126485	DEL	-33	1
I	126530	INV	79	1
I	126754	DEL	-31	1
I	126987	INV	388	1
I	127128	INS	44	2
I	127146	DEL	-110	1
I	127218	INV	281	1
I	127599	INV	8500	1
I	127645	DEL	-102	1
I	127909	DEL	-68	1
I	128239	INV	14210	1
I	128254	INV	489	1
I	128408	INV	69	1
I	128525	INV	623	1
I	128564	INV	79	1
I	129090	INS	310	1
I	129351	INV	120	3
I	129486	INS	125	1
I	129538	INV	79	1
I	129559	INV	1998	1
I	130059	INV	534	2
I	130244	DEL	-30	1
I	130410	INV	225	1
I	130823	DEL	-33	1
I	130859	INS	356	1
I	131041	DEL	-105	1
I	131499	INV	567	1
I	131564	DEL	-41	1
I	131715	INV	344	7
I	132108	DEL	-30	1
I	132246	DEL	-49	1
I	132438	DEL	-35	1
I	132828	DUP	192	1
I	132924	INV	42	1
I	132999	DEL	-264	2
I	133053	INS	74	1
I	133382	DEL	-95	1
I	133479	DEL	-32	1
I	133903	INS	105	1
I	133930	INV	67	1
I	134207	INV	122	4
I	134324	DEL	-131	1
I	134453	INS	67	1
I	134488	INS	115	1
I	134647	DEL	-37	1
I	134691	INS	48	1
I	134761	INV	230	1
I	134968	DEL	-117	1
I	135267	DEL	-106	1
I	135461	INV	58	2
I	135631	DEL	-68	1
I	135887	DEL	-42	1
I	135917	INV	83	1
I	136198	INS	149	1
I	136533	DEL	-34	2
I	136535	INV	743	3
I	136569	INV	39	1
I	137198	INV	91	1
I	137332	INV	10408	1
I	137505	DUP	35498	1
I	137953	DEL	-1037	1
I	138323	INV	168	2
I	138368	INV	95	2
I	138501	DEL	-49	1
I	138661	INV	14406	1
I	138694	INV	559	1
I	138840	DEL	-48	1
I	139091	INS	32	1
I	139132	DEL	-413	1
I	139408	DUP	12849	1
I	139470	INS	607	2
I	139585	DEL	-50	1
I	139649	INV	135	2
I	139726	INV	488	5
I	140218	INV	185	1
I	140415	INS	33	1
I	140471	DEL	-46	1
I	140495	DEL	-79	1
I	140583	INV	10466	1
I	140767	INS	85	1
I	141032	INV	225	3
I	141263	INV	63	1
I	141312	INS	70	1
I	141495	INS	60	1
I	142019	INV	194	1
I	142351	INV	104	2
I	142353	DEL	-65	1
I	142855	INV	70	2
I	142991	INV	4758	1
I	143112	INV	82	1
I	143595	DEL	-51	1
I	143772	INV	253	3
I	143779	INS	39	1
I	144098	INV	78	1
I	144364	DEL	-2592	1
I	144619	INV	142	2
I	144759	DEL	-47	2
I	144781	INV	123	2
I	145275	INV	322	2
I	145406	INV	93	1
I	145429	INV	209	2
I	145488	DEL	-66	1
I	145494	INS	186	1
I	145501	DEL	-81	1
I	146004	DEL	-45	1
I	146014	INS	675	1
I	146042	INV	57	1
I	146171	INS	171	1
I	146634	INV	201	1
I	146790	INS	854	1
I	146980	INS	136	1
I	147269	INV	1206	1
I	147343	INV	210	1
I	147353	INV	577	1
I	147938	INS	234	1
I	148450	DEL	-70	1
I	148921	DEL	-33	1
I	149288	INV	201	1
I	149376	INV	2440	1
I	149421	INV	8900	1
I	149653	DEL	-56444	1
I	149963	INV	48	2
I	150099	INS	45	1
I	150356	INV	4873	1
I	150363	INS	38	1
I	150447	INS	53	1
I	150465	INV	32	1
I	150823	INV	74	1
I	151337	DEL	-59	1
I	151389	DEL	-30	1
I	151425	INV	379	1
I	151484	INV	171	2
I	151531	INS	378	1
I	151671	DEL	-44	1
I	151729	INV	4468	1
I	152245	INS	86	1
I	152409	INV	41304	1
I	152546	DEL	-35	1
I	152547	INV	2578	1
I	153027	INV	2697	1
I	153060	INV	1104	1
I	153171	INV	62	3
I	153188	DEL	-42	1
I	153203	INS	148	1
I	153584	INV	295	1
I	153794	INS	616	1
I	153870	INV	3234	1
I	153962	DEL	-154	1
I	154385	INV	225	2
I	154413	INS	386	1
I	154605	DEL	-35	1
I	154834	DEL	-35	1
I	154881	INV	248	2
I	155148	DEL	-76	1
I	155304	INV	612	1
I	155695	INV	139	3
I	155908	DEL	-67	1
I	156213	DEL	-44	3
I	156395	INS	87	1
I	156517	INV	302	4
I	156528	INV	84	1
I	156590	DEL	-127	1
I	156683	INS	258	1
I	157040	INV	45	1
I	157167	INV	549	3
I	157406	DEL	-81	1
I	157550	INS	1250	1
I	157553	INS	58	1
I	157563	INV	50	1
I	157637	DEL	-30	1
I	157754	DEL	-91	1
I	158030	INV	170	1
I	158097	DEL	-129	1
I	158226	DEL	-43	1
I	158535	INV	36	1
I	158706	INS	31	1
I	158850	DEL	-107	1
I	159051	INS	46	2
I	159079	INS	146	1
I	159081	INS	68	1
I	159203	INV	550	1
I	159469	INV	282	2
I	159526	DEL	-44	1
I	159960	INV	2968	1
I	159961	INV	262	3
I	160378	DEL	-43	1
I	160439	DEL	-87	1
I	160579	DEL	-31	1
I	160726	INV	159	4
I	160882	DEL	-56	4
I	160897	DEL	-101	1
I	161417	INV	43	1
I	161607	DEL	-48	1
I	161752	DEL	-39	4
I	161859	INV	546	2
I	162394	DEL	-40	1
I	162873	INV	112	1
I	162891	DEL	-36	1
I	163116	DEL	-66	2
I	163557	INV	33	1
I	163841	INS	35	1
I	163847	DEL	-71	1
I	163873	INV	313	1
I	164104	DEL	-111	1
I	164140	INS	51	1
I	164154	DEL	-52	1
I	165015	DEL	-78	1
I	166007	INV	96	1
I	166157	INS	83	1
I	166231	DEL	-68	1
I	166235	DEL	-57	1
I	166279	INV	592	1
I	166715	INV	159	2
I	166742	DEL	-77	2
I	166916	INV	158	1
I	166924	DEL	-63	1
I	166951	INS	41	1
I	167187	DEL	-91	1
I	167390	DEL	-135	1
I	167619	DEL	-62	1
I	167784	DEL	-30	1
I	167946	DEL	-134	1
I	167971	INS	67	1
I	168059	INV	490	2
I	168080	INS	214	1
I	168147	INV	83	1
I	168616	DEL	-117	1
I	168740	INV	895	1
I	169012	INV	33	1
I	169211	DEL	-101	1
I	169277	DEL	-50	2
I	169591	INV	1976	1
I	169596	DEL	-216	1
I	169703	INS	92	1
I	170267	INV	232	3
I	170769	DEL	-46	1
I	170897	INV	115	1
I	171397	DEL	-67	1
I	171524	DEL	-45	1
I	171650	INV	148	4
I	171983	INV	1706	1
I	172022	INV	2109	1
I	172184	DEL	-34	1
I	172451	INV	31	1
I	172534	INV	3317	1
I	172924	INV	954	1
I	173120	INV	247	2
I	173414	INV	85	1
I	173703	INV	106	1
I	173842	DEL	-115	1
I	173878	DEL	-60	1
I	174165	DEL	-41	1
I	174207	DEL	-31	1
I	174697	DEL	-126	1
I	174888	INV	367	1
I	175063	INV	1205	1
I	175434	INS	128	1
I	175589	INV	512	2
I	175590	DEL	-55	1
I	175657	DEL	-37	1
I	175854	INV	1565	1
I	175858	DEL	-32	1
I	176410	INV	41	1
I	176579	DEL	-34	1
I	176649	DEL	-77	1
I	176967	INV	55	2
I	176979	DEL	-42	1
I	177056	INV	1370	1
I	177204	INV	237	1
I	177328	INV	819	1
I	177383	DEL	-32	1
I	177972	INS	167	1
I	178122	INS	207	1
I	178137	INV	76	2
I	178472	DEL	-47	1
I	178846	INS	776	1
I	179335	INV	1969	1
I	179555	INV	146	2
I	179747	DEL	-35	1
I	179837	INV	376	2
I	180125	INS	124	1
I	180327	INV	1157	1
I	180336	DEL	-44	1
I	180461	DEL	-38	1
I	180564	INV	437	2
I	180629	DEL	-45	1
I	180647	INS	470	1
I	180865	DEL	-111	1
I	180990	DEL	-80	1
I	181210	DEL	-139	1
I	181273	INV	495	1
I	181373	INS	118	1
I	181454	INS	41	1
I	181676	DEL	-36	1
I	181831	INV	102	2
I	181864	INS	237	1
I	181957	DEL	-56	1
I	182271	DEL	-33	1
I	182477	DEL	-40	2
I	182648	DEL	-110	1
I	183379	INS	73	1
I	183413	DEL	-36	1
I	183511	DEL	-80	1
I	183714	INS	1724	1
I	183945	INV	142	2
I	184119	INS	110	1
I	184177	INS	52	1
I	184393	DEL	-625	1
I	184513	INV	36	2
I	184556	DEL	-66	1
I	184658	INS	47	1
I	185037	INS	50	1
I	185131	INV	343	1
I	185745	DEL	-370	2
I	185987	INV	34	1
I	186336	DEL	-40	1
I	186867	DEL	-34	2
I	187017	INS	33	1
I	187035	INS	48	1
I	187395	INV	532	1
I	187474	INV	61	1
I	187911	INV	22225	1
I	188156	INS	473	1
I	188188	INS	97	1
I	188420	INS	34	1
I	188673	INS	50	1
I	188772	INV	91	6
I	189496	DEL	-83	1
I	189572	INV	955	1
I	189691	INS	41	1
I	189799	DEL	-52	1
I	189848	INS	56	1
I	190013	INS	55	1
I	190222	INV	91	1
I	190233	INS	295	1
I	190291	DEL	-55	5
I	190294	INV	79	1
I	190654	DEL	-49	1
I	190668	INV	518	1
I	191223	INS	40	1
I	191339	INS	30	1
I	191468	INS	78	1
I	191607	INS	35	1
I	191926	DEL	-39	1
I	192011	INV	37	2
I	192172	DEL	-5443	1
I	192307	DEL	-90	4
I	192310	INS	104	1
I	192426	INV	190	1
I	192749	INS	91	1
I	192911	INS	39	1
I	192982	INV	3853	1
I	193325	INS	131	1
I	193515	INV	37	1
I	193597	INV	117	1
I	194003	INS	510	1
I	194062	INS	208	1
I	194105	INV	59	1
I	194570	DEL	-58	1
I	194727	DEL	-146	1
I	194942	INV	47	1
I	195343	INV	229	1
I	195497	DEL	-46	1
I	195653	DEL	-64	1
I	195837	INV	535	1
I	195936	DEL	-110	1
I	196329	INV	112	1
I	196510	INV	77	1
I	196653	INS	81	1
I	196910	INS	93	1
I	197715	INS	60	1
I	197943	INV	420	2
I	198280	DEL	-237	1
I	198877	INS	109	1
I	199437	INV	316	3
I	199580	INV	169	1
I	199891	INS	352	1
I	200182	INS	38	1
I	200532	INV	60	1
I	200534	INV	58	1
I	200594	INV	1066	1
I	200703	INS	37	1
I	200705	INV	38	1
I	200965	DEL	-126	1
I	201227	DEL	-43	1
I	201505	INV	308	2
I	201531	DEL	-48	2
I	201634	DEL	-77	1
I	201705	INV	73	1
I	202053	INV	411	2
I	202371	DEL	-45	1
I	203046	DEL	-39	1
I	203151	DEL	-71	1
I	203364	DEL	-32	2
I	203463	INV	50	1
I	203615	INV	49	1
I	203934	INS	226	2
I	204732	INV	303	2
I	204788	INS	99	1
I	204877	INS	134	1
I	205318	INS	35	1
I	205336	INS	52	1
I	205435	INV	54	1
I	205542	INS	374	2
I	205653	DEL	-418	1
I	206084	INS	246	2
I	206226	DEL	-44	2
I	206399	INV	42	2
I	206668	INS	58	1
I	206729	INV	123	1
I	206877	INS	169	1
I	206940	DEL	-30	2
I	206967	DEL	-57	1
I	207045	INV	1165	1
I	207357	INS	74	1
I	207392	DUP	218	1
I	207503	INV	233	2
I	207732	DEL	-50	1
I	207774	INS	35	1
I	207973	INS	72	1
I	207995	DEL	-35	1
I	208066	INV	183	3
I	208118	DEL	-59	1
I	208524	DEL	-66	1
I	208527	INS	873	1
I	208704	INV	35	1
I	208751	INS	60	1
I	209051	INS	107	1
I	209053	INV	106	1
I	209301	DEL	-39	1
I	209650	INV	77	4
I	209891	DEL	-36	1
I	210027	INV	502	1
I	210125	INV	195	1
I	210387	INS	39	1
I	210637	INS	386	1
I	210644	DEL	-146	1
I	210661	INV	31	1
I	210836	INV	331	1
I	211020	INV	2015	1
I	211143	DEL	-54	1
I	211154	DEL	-121	1
I	211647	DEL	-35	1
I	211902	DEL	-49	1
I	212031	INV	652	1
I	212244	INS	103	1
I	212837	INV	290	2
I	213402	INV	18193	1
I	213459	INV	59	1
I	213534	INS	110	1
I	213625	INV	326	1
I	213950	INS	67	1
I	213974	INS	104	1
I	214856	INV	412	1
I	215488	DEL	-34	1
I	215742	INV	35	2
I	216273	INV	1505	1
I	216304	DEL	-36099	1
I	216395	INV	30	1
I	216568	DEL	-31	6
I	216666	INV	1118	1
I	216737	INS	168	1
I	217193	INV	1246	1
I	218260	INV	41	1
I	218693	INV	87	1
I	218757	INV	1283	1
I	219095	DEL	-38	1
I	219128	INS	51	1
I	219381	DEL	-70	1
I	219581	DEL	-31	1
I	219735	INV	251	3
I	219744	DEL	-213	1
I	219768	INS	251	1
I	220096	DEL	-70	2
I	220148	INS	47	1
I	220221	INS	65	1
I	220411	DEL	-148	1
I	220500	INV	324	1
I	220614	DEL	-187	2
I	220636	INS	47	1
I	220790	INS	46	1
I	220889	INS	175	1
I	221004	INS	130	1
I	221117	DEL	-5394	1
I	221280	INS	30	1
I	221411	INV	35	2
I	221489	DEL	-43	1
I	221553	INS	115	1
I	221855	INV	312	2
I	221901	DEL	-97	1
I	221913	DEL	-142	1
I	222247	DEL	-200	1
I	222253	INS	61	1
I	222289	INV	7696	1
I	222303	INS	207	2
I	222494	DEL	-80	1
I	223035	INS	158	1
I	223054	INV	34	1
I	223359	INS	489	1
I	223394	INV	22647	1
I	224106	INV	21193	7
I	224167	INV	21104	4
I	224221	INV	887	1
I	224463	INV	20507	3
I	224583	INV	1244	1
I	224764	INV	96	1
I	224933	INV	19581	5
I	224936	INS	53	1
I	225026	INV	19358	5
I	225469	INV	6880	1
I	225675	INV	18081	6
I	225905	DEL	-49	1
I	225994	INS	746	1
I	226015	INV	334	1
I	226020	INV	387	7
I	226105	INV	17224	1
I	226461	DEL	-17139	1
I	226518	INV	16399	1
I	226747	INV	15938	2
I	227137	INS	357	1
I	227138	INS	598	1
I	227141	INS	283	1
I	227144	INS	54	1
I	227195	DEL	-11773	1
I	227203	INV	302	2
I	227306	INS	93	1
I	227454	DEL	-42	1
I	227809	INV	246	4
I	228209	DEL	-65	1
I	228212	INV	813	1
I	228511	INS	112	1
I	228712	INV	14041	1
I	229260	INS	124	1
I	229661	INS	173	1
I	229712	INV	151	1
I	229792	INS	64	1
I	229924	INS	94	1
I	229960	DEL	-35	1
I	230280	DEL	-70	373
I	230289	INS	210	1
I	230394	INV	576	1
I	230418	INV	40	1
I	230471	INV	4658	1
I	230505	INV	37	1
I	230618	INV	1135	1
I	230668	INV	67	1
I	230677	INS	59	1
I	230830	DEL	-6108	3
I	230839	DEL	-1078	257
I	230869	DEL	-30	6
I	231098	INV	48	1
I	231239	DEL	-36	1
I	231590	INV	236	3
I	232321	INV	643	1
I	232510	INV	57	2
I	232747	DEL	-5033	28
I	233104	INV	137	3
I	233420	DEL	-54	1
I	233633	INV	278	1
I	233838	DEL	-111	1
I	234234	INV	447	1
I	234305	INS	66	1
I	234372	DUP	59553	1
I	234584	INV	82	1
I	235229	INV	33	1
I	235378	DEL	-35	1
I	235591	DEL	-53	1
I	235658	INV	4057	1
I	236079	INV	4191	1
I	236185	DEL	-35	1
I	236815	INV	35	1
I	236947	INV	244	2
I	237466	INV	5020	1
I	237991	INV	88	1
I	238422	DEL	-35	65
I	238440	INS	110	1
I	238874	INS	899	2
I	238876	INS	2588	1
I	238885	DEL	-73873	1
I	238895	INS	44	11
I	239047	INS	217	1
I	239191	DEL	-51	1
I	239214	INV	37	1
I	239243	INV	3457	1
I	239374	DEL	-161	1
I	239581	DEL	-2746	1
I	239615	INS	49	2
I	239652	INV	156	1
I	240672	INV	72	3
I	240738	DEL	-44	1
I	240869	INV	33	1
I	241419	DEL	-65	1
I	241893	INV	458	1
I	242161	INV	89	1
I	242243	DEL	-32	1
I	242267	DEL	-79	1
I	242331	INV	449	1
I	242525	DEL	-30	2
I	242843	INV	114	1
I	243029	INV	46	2
I	243198	DEL	-71	1
I	243775	INV	2222	1
I	243997	INV	142	1
I	244055	INV	623	1
I	244230	DEL	-90	1
I	244323	INV	52	1
I	244819	INV	672	2
I	245159	DEL	-61	1
I	245203	INV	5281	1
I	245681	DEL	-43	1
I	246049	DEL	-137	1
I	246130	DEL	-56	1
I	246141	INS	33	1
I	246229	INS	146	1
I	246533	DEL	-411	1
I	246535	INV	456	1
I	246643	DEL	-263	1
I	246866	INV	313	2
I	247300	INV	45	1
I	247396	INS	887	1
I	247467	DEL	-136	1
I	248045	INV	267	2
I	248112	INV	271	2
I	248251	DEL	-30	1
I	248654	DEL	-30	1
I	248726	DEL	-45	1
I	248825	DEL	-54	1
I	248961	INV	111	1
I	249083	INV	73	1
I	249084	DEL	-97	1
I	249188	INS	153	1
I	249410	INS	153	1
I	249672	DEL	-178	1
I	249885	INV	52	3
I	250235	DEL	-64	1
I	250454	DEL	-57	1
I	250575	INS	90	1
I	250613	DEL	-131	1
I	250714	INS	98	1
I	251297	DEL	-31	1
I	251411	INV	49	1
I	251431	DEL	-39	1
I	251469	INV	199	1
I	252050	DEL	-80	2
I	252541	INV	269	5
I	252794	DEL	-242	1
I	253017	INS	81	1
I	253251	DEL	-73	1
I	253298	INS	147	1
I	253382	DEL	-33	1
I	253513	INV	118	2
I	254021	INV	132	4
I	254442	DEL	-47	1
I	255075	INS	612	1
I	255197	DEL	-52	1
I	255456	DEL	-80	1
I	255579	INS	117	1
I	255670	DEL	-35	1
I	255841	INS	283	1
I	255859	DEL	-34	1
I	256011	DEL	-78	1
I	256154	INS	35	1
I	256160	INV	74	3
I	256626	INV	444	1
I	256708	DEL	-408	1
I	256724	DEL	-2497	1
I	256740	INS	126	1
I	256983	INS	50	1
I	257121	INV	2366	1
I	257354	INV	34	1
I	257457	INV	7669	1
I	257719	INS	45	1
I	257926	DEL	-73	1
I	257939	INV	35	1
I	258167	DEL	-61	1
I	258281	DEL	-42	1
I	258508	INV	669	1
I	258644	DEL	-32	1
I	259397	INV	2742	1
I	259708	INS	78	1
I	259741	INV	35	1
I	259839	DEL	-31	1
I	260127	INS	74	1
I	260205	INV	73	1
I	260404	INS	54	1
I	260765	INS	94	1
I	260800	INS	58	1
I	260902	DEL	-38	2
I	260974	INV	754	1
I	261000	INV	125	1
I	261117	INV	78727	1
I	261144	DEL	-69	1
I	261205	DEL	-52	1
I	261220	INS	39	1
I	261493	INS	164	1
I	261661	INV	85	2
I	261742	INS	93	1
I	261966	DEL	-48	1
I	261967	DEL	-277	1
I	262077	INS	180	1
I	262121	INS	45	1
I	262182	INV	5795	1
I	262440	INV	35	1
I	262513	INV	58	1
I	263318	INV	12480	1
I	263463	DUP	25602	1
I	263490	INS	42	1
I	263631	INV	47	1
I	263666	DEL	-45	1
I	263996	INS	71	1
I	263999	DEL	-75	1
I	264016	DEL	-49	1
I	264238	INV	175	4
I	264285	DEL	-35	1
I	264451	DEL	-30	1
I	264522	INV	39	1
I	264719	INS	276	1
I	264914	INS	476	1
I	265141	INV	178	2
I	265147	INS	32	1
I	265199	DEL	-41	1
I	265493	INV	56	2
I	265589	INV	301	2
I	265595	DEL	-379	1
I	265681	DEL	-78	2
I	265759	INS	140	1
I	265910	DEL	-31	1
I	266029	INS	212	1
I	266146	INS	44	2
I	266397	DEL	-85	1
I	266463	INS	54	1
I	266566	INS	85	1
I	266680	INV	127	1
I	266719	DUP	7153	1
I	266901	INV	273	2
I	266960	INV	2071	1
I	266972	INV	151	1
I	267063	INV	535	1
I	267078	INS	658	1
I	267478	DEL	-59	1
I	267700	INS	208	1
I	267861	INV	53	1
I	268142	INV	216	3
I	268325	DEL	-153	1
I	268722	DEL	-169	1
I	268814	INV	162	1
I	268868	INV	570	1
I	268959	DEL	-50	1
I	269231	DEL	-39	2
I	269454	DEL	-44	1
I	269562	INS	222	1
I	269564	INS	87	2
I	269587	INV	479	2
I	269595	INV	195	1
I	269981	INS	6084	1
I	270001	INV	438	2
I	270055	DEL	-109	1
I	270176	INV	124	1
I	270255	DEL	-245	1
I	270411	INS	166	1
I	270421	INS	1757	1
I	270422	INS	325	3
I	270432	INS	592	1
I	270650	DEL	-35	1
I	270668	INS	111	1
I	270749	DEL	-126	1
I	270896	INS	90	1
I	271203	INV	203	3
I	271234	DEL	-60	1
I	271329	INS	47	1
I	271589	DEL	-33	1
I	271613	INS	113	1
I	271614	INV	3030	1
I	271626	INS	187	1
I	271963	INV	138	3
I	272022	INV	42	1
I	272255	INS	61	1
I	272475	INV	862	1
I	272503	INV	219	2
I	272534	DEL	-38	1
I	272846	INS	130	1
I	272852	INS	34	1
I	272973	INS	177	1
I	273118	INV	256	1
I	273169	INS	94	1
I	273617	DEL	-30	1
I	273732	DEL	-48	1
I	273781	INS	34	1
I	273810	INV	151	3
I	273836	INS	49	1
I	273871	DEL	-103	1
I	274098	INV	411	1
I	274156	INV	7202	1
I	274337	INV	136	2
I	274475	DEL	-202	1
I	274542	DEL	-315	1
I	274709	DEL	-78	1
I	275213	INV	113	1
I	275545	INV	88	2
I	275802	DEL	-37	1
I	275869	INV	106	2
I	276139	INV	18279	1
I	276317	DEL	-49	1
I	276433	INV	358	2
I	277000	DEL	-59	1
I	277084	INV	1000	1
I	277149	INV	2627	1
I	277272	DEL	-30	2
I	277287	DEL	-51	1
I	277492	INV	117	1
I	277871	DEL	-74	2
I	278563	INV	1330	1
I	278594	DEL	-154	1
I	278872	INV	1860	1
I	278908	DEL	-122	1
I	279237	DEL	-124	1
I	279238	DEL	-43	1
I	279561	INV	262	3
I	279577	INV	262	3
I	279601	DEL	-34	1
I	279666	DEL	-77	1
I	280009	INS	121	1
I	280276	INS	69	1
I	280293	INV	2127	1
I	280433	INV	77	1
I	280586	DEL	-139	1
I	280590	INS	154	1
I	280594	INS	660	1
I	280829	INS	220	1
I	281242	INV	162	1
I	281601	DEL	-225	1
I	281863	INS	302	1
I	281927	INS	109	1
I	282053	DEL	-24731	1
I	282076	INV	1525	1
I	282264	INS	114	1
I	282407	INS	31	1
I	282489	INV	55	3
I	282565	INS	88	1
I	282577	INV	80	1
I	282801	INV	1663	1
I	282847	INV	602	1
I	282932	DEL	-152	1
I	283118	INV	1542	1
I	283529	INV	329	1
I	283604	INV	287	1
I	284185	DEL	-40	1
I	284266	DEL	-60	1
I	284707	INV	41	2
I	285388	INV	158	1
I	285427	INV	262	2
I	286185	INV	36	1
I	286239	INS	125	1
I	286299	DEL	-44	1
I	286571	INV	1376	1
I	286634	INV	62	1
I	286647	INS	189	1
I	286783	INS	182	1
I	287006	INS	591	1
I	287506	DEL	-38	1
I	287562	INV	45	1
I	287865	DEL	-43	1
I	287884	INS	551	1
I	287938	INS	246	1
I	288579	INV	324	1
I	289442	INS	1286	1
I	289507	INV	360	3
I	289562	INV	155	2
I	289725	INS	98	1
I	289926	INS	287	1
I	289939	DEL	-782	1
I	290101	INV	982	1
I	290468	INS	68	1
I	290518	INV	165	1
I	290708	DEL	-572	1
I	291089	INV	72	1
I	291099	DEL	-45	1
I	291142	DEL	-37	1
I	291193	INV	32265	1
I	291608	INV	431	2
I	291744	DEL	-90	1
I	291988	DEL	-53	1
I	292273	INV	954	1
I	292293	INS	189	1
I	292559	INV	32	1
I	292888	DEL	-57	1
I	293028	DEL	-68	1
I	293131	INV	135	3
I	293139	INV	198	2
I	293476	DEL	-48	1
I	293561	INV	30	1
I	293594	DEL	-57	1
I	293629	INS	67	1
I	293945	INV	92575	1
I	294207	INV	169	1
I	294525	INS	278	1
I	294557	DEL	-316	3
I	294595	DEL	-443	1
I	294610	INV	1229	1
I	294797	INV	932	1
I	294882	INV	149	2
I	294992	DEL	-66	2
I	295324	INV	7858	1
I	295401	INS	516	1
I	295435	INS	31	1
I	295656	INV	178	1
I	295693	INV	184	1
I	295760	DEL	-41	1
I	295907	INS	4751	1
I	296298	INV	198	1
I	296301	INV	219	1
I	296332	DEL	-61	1
I	296865	INV	141	1
I	296873	INV	8233	1
I	296987	INV	36	1
I	297250	INV	6283	1
I	297263	INV	356	2
I	297533	DEL	-57	1
I	297534	INV	105	2
I	297602	INV	663	1
I	297700	INS	2345	1
I	297836	DEL	-77	1
I	297903	DEL	-34	1
I	298499	DEL	-56	1
I	298510	INV	168	3
I	298726	INV	225	2
I	299712	INS	243	1
I	299758	INV	133	1
I	299804	INV	38	1
I	299846	INV	60970	1
I	299880	INS	31	1
I	299883	INS	70	1
I	300016	INV	623	1
I	300020	DEL	-77	1
I	300057	INV	86	2
I	300365	INV	5460	1
I	300375	INV	4861	1
I	300960	INV	144	1
I	301174	INV	494	1
I	301399	INV	993	1
I	301400	INV	167	1
I	301793	INV	43	1
I	302297	INV	113	2
I	302493	INV	53	2
I	302778	DEL	-69	1
I	302899	INS	96	1
I	302936	INV	96	1
I	303401	INV	42	1
I	303450	DEL	-53	2
I	303604	DEL	-40	1
I	303810	DEL	-41	1
I	304024	INV	1231	1
I	304031	INV	153	1
I	304088	DEL	-6111	1
I	304115	INS	196	1
I	304449	INS	81	1
I	304734	INV	36	1
I	305415	INV	34	3
I	305881	DEL	-54	1
I	305913	INV	1194	1
I	306040	INV	45	1
I	306193	INV	56547	1
I	306393	DEL	-118	1
I	306417	INS	225	1
I	306630	INV	37	1
I	306665	INS	42	1
I	306707	INV	43223	1
I	306841	INV	1026	1
I	307031	INV	1109	1
I	307227	INS	129	1
I	307566	INV	184	1
I	308057	INV	118	1
I	308217	INV	46	1
I	308841	DEL	-183	1
I	308936	DEL	-96	1
I	309152	INS	126	1
I	309162	DEL	-98	1
I	309749	INV	2330	1
I	309782	INV	1121	1
I	309835	INV	280	1
I	310410	DEL	-44	1
I	310535	INV	140	2
I	311014	INV	99	4
I	311557	DEL	-59	1
I	311639	DEL	-154	1
I	311673	INV	210	4
I	312082	DEL	-56	2
I	312132	INS	1721	1
I	312309	INV	88	1
I	312458	DEL	-62	1
I	312465	INS	122	1
I	312521	DEL	-30	1
I	312743	INV	396	4
I	312748	DEL	-66	1
I	312913	INV	151	3
I	312966	DEL	-78	2
I	313233	DEL	-59	1
I	313686	DEL	-37	1
I	313873	INV	330	1
I	314343	INV	89	5
I	314375	DEL	-55	1
I	314431	INS	232	1
I	314486	DEL	-43	1
I	314626	INS	48	1
I	314999	DEL	-69	1
I	315155	INV	165	1
I	315518	DEL	-121	1
I	315741	INV	332	1
I	315747	DEL	-36	1
I	315765	DEL	-60	1
I	315765	DEL	-227	1
I	316096	INV	149	1
I	316110	INS	103	1
I	316304	INV	382	1
I	316777	DEL	-60	1
I	316963	INV	332	2
I	317243	INV	46	1
I	317485	INV	1142	1
I	317629	INV	132	1
I	317636	INV	96	3
I	317654	INV	833	1
I	317690	DEL	-61	1
I	317882	DEL	-107	1
I	318335	INV	124	2
I	318481	DEL	-30874	1
I	318517	INV	68	1
I	318887	INV	1020	1
I	318987	DEL	-44	1
I	319063	INV	189	4
I	319346	DEL	-21105	1
I	319537	INS	185	1
I	319632	INV	100	1
I	319710	INS	94	1
I	319994	DEL	-40	1
I	320191	INV	169	2
I	320260	INS	44	1
I	320463	DEL	-31	1
I	320880	INV	142	1
I	320912	DEL	-31	1
I	321080	INS	51	1
I	321104	DEL	-141	1
I	321579	INV	63	1
I	321951	DEL	-33	1
I	322233	INV	41	1
I	322252	INV	3837	1
I	322592	INS	369	1
I	322754	INS	138	1
I	322880	INV	1090	1
I	323137	INV	68	1
I	323797	INV	119	1
I	323909	INS	49	1
I	324044	DEL	-61	1
I	324052	INS	37	1
I	324487	INS	47	1
I	324602	DEL	-86	1
I	324623	INV	112	2
I	325045	DEL	-206	1
I	325205	INS	138	1
I	325507	DEL	-34	1
I	325521	INV	251	7
I	325706	DEL	-69	1
I	325723	INV	101	6
I	325921	DEL	-78	1
I	326418	DEL	-36	1
I	326681	DEL	-36	2
I	326694	DEL	-49	1
I	327288	INV	261	4
I	327304	INS	46	1
I	327364	DEL	-43	12
I	327546	DEL	-21580	2
I	327670	INS	347	1
I	327712	INS	31	2
I	327723	INV	242	2
I	327798	INS	871	1
I	327934	INS	32	1
I	328016	DEL	-45	1
I	328055	INS	46	1
I	328210	INS	244	1
I	328432	DEL	-79	1
I	328632	DEL	-110	1
I	328701	INV	2307	1
I	328912	INS	182	1
I	328943	DEL	-56	1
I	328948	INV	4609	1
I	329807	INV	301	1
I	330223	INS	140	1
I	330308	DEL	-43	1
I	330342	INS	40	1
I	330371	INS	174	1
I	330520	INS	79	1
I	330671	INV	205	6
I	330845	INV	897	1
I	330855	INS	112	1
I	330874	INS	62	1
I	330943	INV	68	1
I	331252	INS	101	1
I	331367	INS	187	1
I	331402	DEL	-115	1
I	331571	INV	158	1
I	331866	DEL	-200	1
I	331895	INS	85	1
I	331913	INS	140	1
I	332399	INV	387	1
I	332429	INV	39	2
I	332651	INV	1866	1
I	332988	DEL	-40	1
I	333078	INS	40	1
I	333272	INS	70	1
I	333451	DEL	-281	2
I	333677	DEL	-35	2
I	334435	INV	122	1
I	334525	INV	777	1
I	334704	INS	545	1
I	334855	DUP	228	248
I	334956	INS	38	119
I	334969	INS	238	176
I	335087	INV	66	2
I	335466	INV	59	4
I	335474	INS	37	1
I	335763	INV	46	1
I	336279	INV	359	2
I	336279	DEL	-364	2
I	336426	DEL	-47	1
I	337043	INV	322	1
I	337183	INS	43	1
I	337684	DEL	-31	1
I	338036	INV	111	2
I	338435	INV	204	1
I	338558	DEL	-372	3
I	338975	INV	79	1
I	339152	DEL	-367	345
I	339193	INV	1043	1
I	339324	DEL	-186	1
I	339602	DEL	-371	1
I	339745	INS	75	1
I	339894	INV	81	1
I	339944	DEL	-367	1
I	340643	DEL	-369	4
I	340855	DEL	-371	1
I	341280	INS	76	1
I	341317	INV	109	1
I	341837	INV	273	1
I	342251	INV	190	1
I	342811	INV	129	1
I	342954	DEL	-68	1
I	343486	INV	54	1
I	343711	INS	41	1
I	343962	INS	65	1
I	344114	INV	269	2
I	344389	DEL	-440	3
I	344626	DEL	-164	1
I	344634	DEL	-88	1
I	344949	INV	876	1
I	345103	DEL	-120	1
I	345119	INS	550	1
I	345151	INS	183	1
I	345335	INS	483	1
I	345458	INV	285	1
I	345897	DEL	-35	1
I	346062	INV	112	1
I	346181	INV	5860	1
I	346556	INV	151	1
I	346611	INV	101	1
I	347932	INS	111	1
I	348656	INS	235	1
I	348771	INS	480	1
I	349133	INS	193	1
I	349272	DEL	-909	1
I	349538	DEL	-31	1
I	349657	DEL	-63	1
I	349795	INV	13404	1
I	350000	INS	277	1
I	350238	INV	434	1
I	350331	INS	138	1
I	350744	INV	77	1
I	351689	INV	470	1
I	351839	INS	1606	1
I	352057	INV	494	2
I	352154	DEL	-390	3
I	352909	INV	107	2
I	353099	INV	52	2
I	353345	INV	347	1
I	353624	INV	4071	1
I	353736	INV	4865	1
I	354107	INV	58	1
I	354614	DEL	-34	1
I	354702	INV	186	1
I	354791	INS	431	1
I	355043	INS	237	1
I	355334	INS	286	1
I	355498	DEL	-43	2
I	355630	INV	170	2
I	356343	INS	85	1
I	356532	INV	275	1
I	356803	INV	793	1
I	357275	DEL	-47	1
I	357287	INS	110	1
I	357396	INV	122	1
I	357412	INV	1804	1
I	357987	INS	161	1
I	359019	INV	170	2
I	359350	INS	108	1
I	359580	INS	299	1
I	359719	INV	36	1
I	360542	INS	1458	1
I	360559	INV	192	2
I	361032	INS	150	1
I	361153	INV	177	1
I	361153	INS	233	1
I	361467	INS	1298	1
I	361559	DEL	-42	1
I	361602	DEL	-32	1
I	361752	DEL	-857	1
I	361811	INV	307	1
I	361862	INS	39	1
I	362131	INS	570	1
I	362162	INS	163	1
I	362232	DEL	-78	1
I	362450	INS	1582	1
I	362454	INS	33	1
I	362573	INV	286	4
I	362915	DEL	-94	1
I	363019	INV	44	1
I	363291	INS	746	1
I	363664	INV	1064	1
I	363996	DEL	-41	1
I	364421	DEL	-125	1
I	364601	DEL	-34	1
I	365193	INV	126	1
I	365324	DEL	-60	1
I	365737	INS	40	1
I	365739	DEL	-33	1
I	365984	INV	97	1
I	365986	INV	103	3
I	366223	DEL	-43	1
I	367018	INV	64	1
I	367022	DEL	-46	1
I	367091	INS	228	1
I	367178	DEL	-52	1
I	367283	DUP	17185	1
I	367530	DEL	-36	1
I	367753	INS	58	1
I	367957	INV	302	1
I	368127	DEL	-150	1
I	368163	INV	144	2
I	368822	INV	48	1
I	368923	INV	26667	1
I	369052	INV	91	1
I	369096	DEL	-31	1
I	369155	INV	54	1
I	369210	INS	239	1
I	369315	DEL	-43	1
I	369494	INS	41	1
I	369539	DEL	-31	1
I	369813	DEL	-48	1
I	369849	DEL	-33	1
I	369909	INV	204	2
I	370008	INS	45	1
I	370029	DEL	-85	1
I	370584	INV	185	1
I	370788	INV	297	1
I	370925	INV	1486	1
I	370977	DEL	-36	2
I	371176	INS	426	1
I	371289	INV	38	1
I	371649	INS	144	1
I	371680	INV	271	1
I	371772	DUP	185	1
I	372107	INV	166	2
I	372267	DEL	-32	1
I	372443	INS	34	1
I	372548	DEL	-30	1
I	372798	INV	452	1
I	373169	DEL	-73	1
I	373194	DEL	-38	1
I	373664	INV	214	1
I	374019	DEL	-53	3
I	374052	DEL	-160	3
I	374056	INV	213	3
I	374467	INS	195	1
I	374476	DEL	-50	1
I	374572	DEL	-106	1
[truncated: 532,872+ more rows]
