# Supplementary material for: BAF-1–VRK-1 mediated release of meiotic chromosomes from the nuclear periphery is important for genome integrity
Source: Nat Commun. 2025 Nov 25;16:10446. doi: 10.1038/s41467-025-65420-9 (PMC12647756; doi:10.1038/s41467-025-65420-9)
Supplement: Supplementary file 5 — Source data [file 41467_2025_65420_MOESM5_ESM.xlsx]

## Sheet: Fig.1c
vrk-1::degron::ha 6h ethanol	Piser8 total	clustered	non clustered	% clustered		gonad-6h auxin	Piser8 total	clustered	non clustered	% clustered
g1	35	15	20	42.8571		g1	27	7	20	25.9259
g2	45	25	20	55.5556		g2	38	9	29	23.6842
g3	37	17	20	45.9459		g3	41	9	32	21.9512
g5	43	21	22	48.8372		g4	34	16	18	47.0588
g6	45	22	23	48.8889		g5	38	9	29	23.6842
g7	37	16	21	43.2432		g6	42	10	32	23.8095
g8	40	24	16	60		g7	37	12	25	32.4324
g9	33	14	19	42.4242		g8	38	12	26	31.5789
sum	315	154	161	48.469	average	g9	34	12	22	35.2941
				6.38303	stdev
						sum	329	96	233	29.491	average
										8.09777	stdev

## Sheet: Fig. 1h
	Ethanol																					Auxin
LGI-LGII	5372	3090	1319	14063	4260	4546	8342	2897	4489	27816	213	6975	8114	3561	4171	4094	1678	1767	20544			374	913	3652	9653	110	0	0	1442	6765	3098	1	3897	3090	2380	4424	2811	11841	2229	28265	6988	3452
LGII-LGIII	4001	6775	2941	9031	12035	20587	15274	3839	14494	0	125	6121	7824	8197	3587	3558	7403	4067	10565			0	685	83	589	194	7955	0	5680	7253	1363	8645	0	0	2683	0	11252	4349	5338	875	2911	1922
LGI-LGIII	7460	2664	119	10843	17903	5669	23458	18510	17355	20	10899	1	5428	5680	5603	13933	1625	9116	8729			17446	1	749	12034	17457	8427	4488	9751	3254	1151	1483	3826	416	4387	108	7737	6602	1161	11832	5206	1020
Statistical test	Below threshold?	P value	Mean rank of Ethanol	Mean rank of Auxin	Mean rank diff.	Mann-Whitney U	Adjusted P Value	Cliff's delta
LGI-LGII	No	0.0842	23.87	17.45	6.416	135.5	0.1614	-0.321	small effect
LGII-LGIII	Yes	0.0034	26.08	15.45	10.63	93.5	0.0101	0.531	large effect
LGI-LGIII	No	0.1545	23.29	17.98	5.313	146.5	0.1614	-0.266	small effect
	Ethanol			Auxin
	Mean	Stdev	N number	Mean	Stdev	N number
LGI-LGII	6700.58	7011.49	19 Nuclei	4542.14	6302.39	21 Nuclei
LGII-LGIII	7390.74	5351.18	19 Nuclei	2941.76	3449.78	21 Nuclei
LGI-LGIII	8685	6919.78	19 Nuclei	5644.57	5444.07	21 Nuclei

## Sheet: Fig. 1j
18 h ethanol									18h auxin
g1	zone1	zone2	zone3	zone4	zone5	zone6	zone7		g1	zone1	zone2	zone3	zone4	zone5	zone6	zone7
paired	4	8	18	34	28	31	28		paired	4	4	21	33	34	26	29
unpaired	34	42	20	5	6	1	4		unpaired	34	40	28	8	6	4	8
total	38	50	38	39	34	32	31		total	34	42	49	41	40	30	37
% paired	10.5263	16	47.3684	87.1795	82.3529	96.875	90.3226		% paired	11.7647	9.52381	42.8571	80.4878	85	86.6667	78.3784
g2	zone1	zone2	zone3	zone4	zone5	zone6	zone7		g2	zone1	zone2	zone3	zone4	zone5	zone6	zone7
paired	9	6	23	30	30	31	30		paired	7	12	26	31	36	28	22
unpaired	27	40	15	4	3	1	3		unpaired	43	33	19	7	7	6	4
total	36	46	38	34	33	32	33		total	43	45	45	38	43	34	26
% paired	25	13.0435	60.5263	88.2353	90.9091	96.875	90.9091		% paired	16.2791	26.6667	57.7778	81.5789	83.7209	82.3529	84.6154
g3	zone1	zone2	zone3	zone4	zone5	zone6	zone7		g3	zone1	zone2	zone3	zone4	zone5	zone6	zone7
paired	6	11	21	22	29	23	23		paired	5	3	12	27	25	29	22
unpaired	30	17	1	2	1	2	3		unpaired	21	16	16	5	3	1	5
total	36	28	22	24	30	25	26		total	21	19	28	32	28	30	27
% paired	16.6667	39.2857	95.4545	91.6667	96.6667	92	88.4615		% paired	23.8095	15.7895	42.8571	84.375	89.2857	96.6667	81.4815
g4	zone1	zone2	zone3	zone4	zone5	zone6	zone7		g4	zone1	zone2	zone3	zone4	zone5	zone6	zone7
paired	9	18	30	31	33	32	25		paired	4	7	9	27	28	33	31
unpaired	33	27	11	6	4	0	3		unpaired	26	20	22	3	6	2	2
total	42	45	41	37	37	33	28		total	29	27	31	30	34	35	33
% paired	21.4286	40	73.1707	83.7838	89.1892	96.9697	89.2857		% paired	13.7931	25.9259	29.0323	90	82.3529	94.2857	93.9394
g5	zone1	zone2	zone3	zone4	zone5	zone6	zone7		g5	zone1	zone2	zone3	zone4	zone5	zone6	zone7
paired	5	8	12	22	20	23	19		paired	4	10	22	28	37	37	34
unpaired	23	17		2	3	1	2		unpaired	24	18	12	11	12	3	4
total	28	25	18	24	23	24	21		total	28	28	34	39	49	40	38
% paired	17.8571	32	66.6667	91.6667	86.9565	95.8333	90.4762		% paired	14.2857	35.7143	64.7059	71.7949	75.5102	92.5	89.4737
ethanol	zone1	zone2	zone3	zone4	zone5	zone6	zone7		auxin	zone1	zone2	zone3	zone4	zone5	zone6	zone7
paired	33	51	104	139	140	140	125		paired	24	36	90	146	160	153	138
unpaired	147	143	47	19	17	5	15		unpaired	148	127	97	34	34	16	23
Average of all
ethanol	18.2957	28.0658	68.6373	88.5064	89.2149	95.7106	89.891		auxin	15.9864	22.724	47.446	81.6473	83.174	90.4944	85.5777
stdev	5.43074	12.7969	17.7606	3.32084	5.25801	2.12606	0.996864		stdev	4.65866	10.2088	14.0163	6.62622	5.00985	5.86149	6.21755

## Sheet: Fig. 1m
	vrk-1:;AID::ha
	18h ethanol	18h auxin
	2.88957	2.75073
	3.43685	1.2336
	1.80022	1.11346
	1.5389	1.47528
	1.60324	0.642389
	2.55482	1.61578
	4.10246	0.805256
	3.58251	0.854517
	2.1192	0.574967
	1.45031	0.77387
	2.39112	1.85587
	2.1931	1.56475
	2.09349	1.14403
	3.45315	2.19276
	2.57831	2.53464
	2.46528	1.34665
	2.31795	0.818799
	2.74385	1.23038
	2.46099	1.25092
	2.44138	0.719772
	1.58522	0.986419
	1.9805	0.341965
	2.43842	0.451174
	1.52974	0.799796
	1.14221	1.16092
	1.51392	0.934511
	2.06192	0.954316
	0.86981	1.78537
	0.950502	0.981836
	3.78656	1.12409
	1.53697	1.26281
	1.1897	1.70696
	1.41422	0.68611
	2.00843	0.691475
	1.42349	1.25505
	3.26155	0.988645
	1.61004	1.06743
	0.821914	1.3602
	1.25262	2.20136
	1.28552	1.14319
	2.3052	0.400021
	1.14681	0.567377
	1.16406	1.07071
	0.815147	1.23687
		1.53301
		1.01195
		0.921604
		0.501468
		1.81309
		0.621038
		3.55349
		4.06872
		0.960204
		0.550254
		1.16653
		1.77831
		0.8685
		0.301283
		0.11053
		1.79762
		0.92362
average	2.0298	1.21538
stdev	0.842229	0.719428
N (centroids)	44	61
	18h ethanol vs 18h auxin
P- value	<0.0001

## Sheet: Fig. 2b
L440_ethanol
vrk-1::AID::ha
data from 10 first cell rows
L440_ethanol	clustered Positive Ser8	not clustered Positive Ser8	unstained nuclei	total nuclei	total nuclei-UNSTAINED	% clustered
g1	20	42	5	67	62	32.2581
g2	27	31	8	66	58	46.5517
g3	19	34	6	59	53	35.8491
g4	22	27	4	53	49	44.898
g5	19	31	1	51	50	38
g6	30	32	3	65	62	48.3871
					average	40.9907
					stdev	6.51979
L440_auxin	clustered Positive Ser8	not clustered Positive Ser8	unstained nuclei	total nuclei	total nuclei-UNSTAINED	% clustered
g1	10	51	3	64	61	16.3934
g2	19	38	7	64	57	33.3333
g3	20	49	3	72	69	28.9855
g4	8	41	8	57	49	16.3265
g5	12	39	7	58	51	23.5294
g6	12	35	2	49	47	25.5319
g7	4	43	0	47	47	8.51064
g8	11	45	0	56	56	19.6429
					average	21.5317
					stdev	7.94123
baf-1i_ethanol	clustered Positive Ser8	not clustered Positive Ser8	unstained nuclei	total nuclei	total nuclei-UNSTAINED	% clustered
g1	22	35	3	60	57	38.5965
g2	26	44	4	74	70	37.1429
g3	30	16	2	48	46	65.2174
g4	27	27	6	60	54	50
g5	18	30	9	57	48	37.5
					average	45.6913
					stdev	12.1485
baf-1i_auxin	clustered Positive Ser8	not clustered Positive Ser8	unstained nuclei	total nuclei	total nuclei-UNSTAINED	% clustered
g1	17	33	2	52	50	34
g2	22	33		55	55	40
g3	18	22	2	42	40	45
g4	18	18	5	41	36	50
g5	18	22	0	40	40	45
g6	17	19	6	42	36	47.2222
g7	20	15	9	44	35	57.1429
g8	21	22	2	45	43	48.8372
					average	45.9003
					stdev	6.88297

## Sheet: Fig. 2e
FLAG intensities
Mitotic Zone-Ethanol-6h					Transition zone-ethanol-6h					Mitotic zone-Auxin 6h					Transition zone-Auxin 6h
X	Mean	SD	N		X	Mean	SD	N		X	Mean	SD	N		X	Mean	SD	N
-2.35491	0	6.72675	50		-2.70976	0.00958548	2.70502	50		-2.45168	0.78093	16.6817	40		-2.80653	0	11.218	45
-2.29039	0.97394	7.8707	50		-2.64524	0.0241823	2.7751	50		-2.38717	3.15822	16.7463	40		-2.74201	0.381382	12.138	45
-2.22587	2.03628	8.84122	50		-2.58072	0.0976629	2.787	50		-2.32265	5.88403	17.6491	40		-2.6775	1.5771	12.7866	45
-2.16135	3.39999	9.49006	50		-2.5162	0.340211	2.92302	50		-2.25813	9.4199	19.5916	40		-2.61298	4.12074	13.8418	45
-2.09684	5.30917	10.6959	50		-2.45168	0.670877	3.42022	50		-2.19361	13.6115	22.4641	40		-2.54846	7.54419	15.6573	45
-2.03232	7.47682	12.6789	50		-2.38717	1.09222	3.81571	50		-2.12909	17.2248	25.4874	40		-2.48394	11.1113	17.2	45
-1.9678	9.535	14.2733	50		-2.32265	1.75379	4.43468	50		-2.06458	19.6141	27.1675	40		-2.41942	15.036	18.07	45
-1.90328	10.9864	14.5645	50		-2.25813	2.87326	5.30002	50		-2.00006	21.1939	27.3463	40		-2.35491	19.9489	18.0439	45
-1.83876	12.1228	13.8811	50		-2.19361	4.36957	6.17497	50		-1.93554	21.9914	26.8327	40		-2.29039	26.249	18.7503	45
-1.77425	13.291	12.9884	50		-2.12909	5.8998	7.09956	50		-1.87102	22.448	26.3845	40		-2.22587	32.7153	20.6669	45
-1.70973	14.2845	12.3073	50		-2.06458	7.43958	8.21353	50		-1.8065	22.8485	25.6415	40		-2.16135	38.1913	22.5921	45
-1.64521	14.8329	11.6895	50		-2.00006	8.9592	9.30281	50		-1.74199	22.9689	24.3248	40		-2.09684	41.9545	23.8698	45
-1.58069	14.7784	11.1936	50		-1.93554	10.6105	10.088	50		-1.67747	23.3118	23.3508	40		-2.03232	43.9411	24.1003	45
-1.51617	14.4295	10.9944	50		-1.87102	12.14	10.5773	50		-1.61295	23.8111	23.3621	40		-1.9678	44.9807	23.7678	45
-1.45165	13.9134	10.6649	50		-1.8065	13.0583	10.6841	50		-1.54843	24.1657	23.2721	40		-1.90328	45.4342	23.1892	45
-1.38714	13.6743	10.4817	50		-1.74199	13.4565	10.5415	50		-1.48391	24.1441	22.4799	40		-1.83876	45.4439	22.5262	45
-1.32262	13.7677	10.2983	50		-1.67747	13.8835	10.3552	50		-1.4194	23.6976	21.5851	40		-1.77425	45.7468	22.6361	45
-1.2581	13.5578	10.0622	50		-1.61295	14.5074	10.2534	50		-1.35488	23.0279	20.8771	40		-1.70973	46.5987	23.0104	45
-1.19358	13.4725	9.71378	50		-1.54843	15.2742	10.7063	50		-1.29036	22.3466	20.4413	40		-1.64521	47.2936	23.4879	45
-1.12906	13.6148	9.72835	50		-1.48391	16.3257	11.4555	50		-1.22584	21.3252	19.8842	40		-1.58069	46.9833	23.2254	45
-1.06455	13.8828	9.83217	50		-1.4194	17.0792	11.5428	50		-1.16132	20.2779	18.7386	40		-1.51617	46.2082	22.6356	45
-1.00003	14.2413	10.022	50		-1.35488	17.0332	10.9041	50		-1.09681	19.4897	17.1304	40		-1.45165	45.8453	22.0878	45
-0.935511	14.5106	10.1622	50		-1.29036	16.5579	10.1688	50		-1.03229	18.8839	15.9989	40		-1.38714	45.9277	21.4916	45
-0.870993	14.1309	9.97093	50		-1.22584	16.4607	9.88819	50		-0.96777	18.4789	15.4223	40		-1.32262	45.384	20.8672	45
-0.806475	13.3547	9.44929	50		-1.16132	16.6847	9.86451	50		-0.903252	17.786	15.1418	40		-1.2581	44.0687	20.4906	45
-0.741957	13.0626	8.99327	50		-1.09681	17.0246	9.82886	50		-0.838734	16.7506	15.0825	40		-1.19358	42.9919	20.3026	45
-0.677439	13.2218	8.81577	50		-1.03229	17.5806	9.8511	50		-0.774216	15.8958	15.0146	40		-1.12906	42.7323	20.4549	45
-0.612921	13.4522	9.26456	50		-0.96777	18.471	10.2424	50		-0.709698	15.2336	14.4446	40		-1.06455	42.7221	20.5082	45
-0.548403	13.5079	10.1887	50		-0.903252	19.2839	10.4705	50		-0.64518	14.8193	14.0688	40		-1.00003	42.0585	19.7516	45
-0.483885	13.4369	10.7665	50		-0.838734	19.3892	10.2059	50		-0.580662	14.6689	14.2547	40		-0.935511	41.3074	18.4824	45
-0.419367	13.4992	10.6111	50		-0.774216	19.0868	9.54193	50		-0.516144	14.6771	14.475	40		-0.870993	40.7581	18.0589	45
-0.354849	13.6531	10.2476	50		-0.709698	18.8579	9.08443	50		-0.451626	14.7761	14.4072	40		-0.806475	40.0465	17.9868	45
-0.290331	13.6972	9.80118	50		-0.64518	18.765	9.04687	50		-0.387108	14.9754	14.4083	40		-0.741957	39.5405	17.9292	45
-0.225813	13.4934	9.43365	50		-0.580662	18.8503	9.11713	50		-0.32259	15.3025	14.5974	40		-0.677439	39.466	18.0848	45
-0.161295	13.4813	9.1503	50		-0.516144	18.9315	9.1951	50		-0.258072	15.4685	14.7187	40		-0.612921	39.7511	18.0026	45
-0.096777	13.6889	9.24998	50		-0.451626	18.8692	9.56656	50		-0.193554	14.9924	14.3881	40		-0.548403	40.4802	17.617	45
-0.032259	13.4466	9.27875	50		-0.387108	18.8489	9.78651	50		-0.129036	14.6078	13.6147	40		-0.483885	41.2898	17.3841	45
0.032259	12.771	9.19333	50		-0.32259	18.9478	9.68072	50		-0.064518	14.9725	12.9386	40		-0.419367	41.9365	17.5598	45
0.096777	12.4349	9.34149	50		-0.258072	18.9674	9.52776	50		0	15.8261	12.7988	40		-0.354849	42.1976	18.3228	45
0.161295	12.5446	9.59373	50		-0.193554	18.5467	9.12259	50		0.064518	16.657	13.1691	40		-0.290331	42.2273	18.8173	45
0.225813	12.8137	9.64487	50		-0.129036	18.0757	8.82516	50		0.129036	17.4962	13.5386	40		-0.225813	42.3088	18.6518	45
0.290331	13.4071	10.0434	50		-0.064518	17.9576	8.70843	50		0.193554	18.1385	14.1421	40		-0.161295	42.313	17.9908	45
0.354849	13.8731	10.6055	50		0	18.2079	8.25276	50		0.258072	18.8479	14.6047	40		-0.096777	42.2724	17.0507	45
0.419367	14.1223	11.1472	50		0.064518	18.232	7.3628	50		0.32259	19.1305	14.7833	40		-0.032259	42.0375	16.5548	45
0.483885	14.1333	11.3342	50		0.129036	18.2274	7.00394	50		0.387108	19.1543	14.9822	40		0.032259	41.7378	15.9145	45
0.548403	13.9986	11.5339	50		0.193554	18.4906	7.7564	50		0.451626	19.3781	15.2156	40		0.096777	41.9702	15.6726	45
0.612921	13.9086	11.8236	50		0.258072	18.823	8.63288	50		0.516144	19.9055	15.8389	40		0.161295	42.3484	15.9527	45
0.677439	14.0506	12.1586	50		0.32259	18.9023	8.63821	50		0.580662	21.0801	17.3914	40		0.225813	42.5793	15.8634	45
0.741957	14.722	12.6136	50		0.387108	18.4778	7.73531	50		0.64518	22.2888	18.9482	40		0.290331	43.2727	15.7008	45
0.806475	15.3411	12.5634	50		0.451626	17.8333	7.23933	50		0.709698	22.5721	20.0179	40		0.354849	44.286	15.9851	45
0.870993	15.1311	12.2246	50		0.516144	17.4091	7.65315	50		0.774216	22.2375	20.9918	40		0.419367	45.3144	16.31	45
0.935511	14.1179	11.5791	50		0.580662	16.9764	7.78459	50		0.838734	21.7422	22.283	40		0.483885	45.617	16.242	45
1.00003	13.211	10.9757	50		0.64518	16.7439	7.80922	50		0.903252	21.3765	23.3912	40		0.548403	45.363	16.1308	45
1.06455	12.6384	10.8693	50		0.709698	16.8591	7.99589	50		0.96777	21.5492	24.4283	40		0.612921	45.259	16.292	45
1.12906	12.0015	11.2438	50		0.774216	17.0747	8.51403	50		1.03229	21.8912	25.4196	40		0.677439	45.2106	16.9896	45
1.19358	11.3279	11.8853	50		0.838734	17.0936	9.49621	50		1.09681	21.3488	25.8162	40		0.741957	44.9211	18.4415	45
1.2581	10.9149	13.0577	50		0.903252	16.6498	9.99316	50		1.16132	20.0674	25.7462	40		0.806475	44.666	19.4919	45
1.32262	10.954	14.1817	50		0.96777	16.1996	9.80355	50		1.22584	19.1205	25.8376	40		0.870993	44.8457	19.9849	45
1.38714	11.0996	14.8293	50		1.03229	15.8232	9.79001	50		1.29036	18.3849	25.7976	40		0.935511	44.5393	20.1612	45
1.45165	10.7913	15.029	50		1.09681	15.3432	10.0246	50		1.35488	17.3037	25.6575	40		1.00003	44.0318	20.6055	45
1.51617	10.0653	15.0218	50		1.16132	14.8159	10.3645	50		1.4194	15.1512	25.3038	40		1.06455	43.2072	21.6659	45
1.58069	9.08862	14.9148	50		1.22584	14.09	10.8705	50		1.48391	11.8924	24.4501	40		1.12906	41.8872	22.6668	45
1.64521	8.00655	14.3074	50		1.29036	13.1339	11.3958	50		1.54843	8.8825	23.9239	40		1.19358	40.1611	23.6459	45
1.70973	6.89644	13.6391	50		1.35488	11.9784	11.3725	50		1.61295	6.53058	23.1168	40		1.2581	38.6674	24.9611	45
1.77425	6.06664	13.368	50		1.4194	10.7878	10.8303	50		1.67747	4.6065	22.0747	40		1.32262	37.4135	25.7831	45
1.83876	5.39437	13.0832	50		1.48391	9.98482	10.6697	50		1.74199	3.04688	21.576	40		1.38714	35.5106	25.971	45
1.90328	4.60866	12.4905	50		1.54843	9.6808	11.1326	50		1.8065	2.51695	21.8252	40		1.45165	34.1841	26.4666	45
1.9678	3.79902	11.761	50		1.61295	9.15265	11.1732	50		1.87102	2.1579	21.6072	40		1.51617	33.5197	27.4246	45
2.03232	2.90402	11.1389	50		1.67747	8.01643	10.6901	50		1.93554	1.72459	21.3215	40		1.58069	31.8591	27.7451	45
2.09684	2.17461	10.8616	50		1.74199	6.77866	9.95176	50		2.00006	1.45692	21.2737	40		1.64521	28.4401	27.1038	45
2.16135	1.52714	10.5139	50		1.8065	5.9647	9.39972	50		2.06458	1.36809	21.3516	40		1.70973	24.6017	26.8969	45
2.22587	0.99034	9.86729	50		1.87102	5.48722	9.17176	50		2.12909	1.12473	21.1285	40		1.77425	21.6036	27.8721	45
2.29039	0.507437	9.31596	50		1.93554	4.8344	8.66716	50		2.19361	0.818993	20.8872	40		1.83876	19.2446	28.9298	45
2.35491	0.166254	8.95807	50		2.00006	4.06055	7.86225	50		2.25813	0.67688	20.8347	40		1.90328	17.1527	28.9667	45
					2.06458	3.32069	6.98286	50		2.32265	0.692815	20.7831	40		1.9678	15.5767	28.2583	45
					2.12909	2.73261	6.00148	50		2.38717	0.500285	20.4669	40		2.03232	14.4319	27.3477	45
					2.19361	2.35779	5.11686	50		2.45168	0	20.0897	40		2.09684	13.5162	25.9667	45
					2.25813	1.97577	4.35284	50							2.16135	12.4932	24.8325	45
					2.32265	1.45815	3.69898	50							2.22587	11.1544	23.8338	45
					2.38717	0.912518	3.25244	50							2.29039	9.26556	21.9807	45
					2.45168	0.510124	2.95156	50							2.35491	7.0047	20.1502	45
					2.5162	0.223795	2.74638	50							2.41942	5.29734	18.0031	45
					2.58072	0.0583613	2.66893	50							2.48394	4.21935	16.4786	45
					2.64524	0	2.60576	50							2.54846	3.60957	15.7926	45
					2.70976	0.0183113	2.5919	50							2.61298	2.90181	14.2797	45
															2.6775	2.16669	12.4659	45
															2.74201	1.54505	11.2997	45
															2.80653	1.1192	10.8145	45

## Sheet: Fig. 2g
flag::baf-1
	clustered Positive Ser8	not clustered Positive Ser8	unstained nuclei	total nuclei	total nuclei-UNSTAINED	% clustered		total clustered	total unlustered	total-unstained
g_08_lower	27	20	5	52	47	57.4468	flag::baf-1	211	185	396
g_09_upper	19	15	4	38	34	55.8824	flag::baf-1T3A	163	181	344
g_01_g9	17	21	1	39	38	44.7368	flag::baf-1S4A	52	227	279
g_03_g10	18	20	2	40	38	47.3684
g1_DP	20	20	3	43	40	50
g2_DP	34	17	3	54	51	66.6667
g3_DP	40	18	0	58	58	68.9655
g1_2441_DP	20	27	3	50	47	42.5532
g2_2441_DP	16	27	1	44	43	37.2093	52.3143	10.7993
flag::baf-1T3A	clustered Positive Ser8	not clustered Positive Ser8	unstained nuclei	total nuclei	total nuclei-UNSTAINED	% clustered
g1_2470_DP	19	21	6	46	40	47.5
g2_2470_DP	15	20	3	38	35	42.8571
g3_2470_DP	24	12	3	39	36	66.6667
g4_2470_DP	13	25	4	42	38	34.2105
g5_2470_DP	36	22	3	61	58	62.069
g6_2470_DP	19	19	2	40	38	50
g7_2470_DP	22	24	6	52	46	47.8261
g8_2470_DP	15	38	3	56	53	28.3019	47.4289	12.8322
flag::baf-1S4A	clustered Positive Ser8	not clustered Positive Ser8	unstained nuclei	total nuclei	total nuclei-UNSTAINED	% clustered
g1_2491_DP	8	25	2	35	33	24.2424
g2_2491_DP	2	26	0	28	28	7.14286
g3_2491_DP	3	20	3	26	23	13.0435
g4_2491_DP	10	23	4	37	33	30.303
g5_2491_DP	2	42	2	46	44	4.54545
g6_2491_DP	7	38	2	47	45	15.5556
g7_2491_DP	17	29	3	49	46	36.9565
g8_2491_DP	3	24	1	28	27	11.1111	17.8626	11.5042

## Sheet: Fig. 3c
vrk-1::AID::ha
ethanol									auxin
g1	zone1	zone2	zone3	zone4	zone5	zone6	zone7		g1	zone1	zone2	zone3	zone4	zone5	zone6	zone7
synapsed	0	0	2	20	32	26	28		synapsed	0	0	6	10	21	15	7
total nuclei	34	51	38	32	35	28	30		total nuclei	40	54	38	35	27	21	17
% synapsis	0	0	5.26316	62.5	91.4286	92.8571	93.3333		% synapsis	0	0	15.7895	28.5714	77.7778	71.4286	41.1765
asynapsed	34	51	36	12	3	2	2		asynapsed	40	54	32	25	6	6	10
g2	zone1	zone2	zone3	zone4	zone5	zone6	zone7
synapsed	0	0	15	38	40	33	26		auxin
total nuclei	59	78	50	51	45	38	30		g2	zone1	zone2	zone3	zone4	zone5	zone6	zone7
% synapsis	0	0	30	74.5098	88.8889	86.8421	86.6667		synapsed	0	0	2	25	38	36	23
asynapsed	59	78	35	13	5	5	4		total nuclei	49	47	52	46	43	38	31
									% synapsis	0	0	3.84615	54.3478	88.3721	94.7368	74.1935
g3	zone1	zone2	zone3	zone4	zone5	zone6	zone7		asynapsed	49	47	50	21	5	2	8
synapsed	0	0	5	13	24	26	25
total nuclei	45	42	38	22	26	27	27		auxin
% synapsis	0	0	13.1579	59.0909	92.3077	96.2963	92.5926		g3	zone1	zone2	zone3	zone4	zone5	zone6	zone7
asynapsed	45	42	33	9	2	1	2		synapsed	0	0	6	27	32	20	19
									total nuclei	42	55	42	38	37	24	27
g4	zone1	zone2	zone3	zone4	zone5	zone6	zone7		% synapsis	0	0	14.2857	71.0526	86.4865	83.3333	70.3704
synapsed	0	0	4	24	28	25	18		asynapsed	42	55	36	11	5	4	8
total nuclei	39	41	57	33	29	26	21
% synapsis	0	0	7.01754	72.7273	96.5517	96.1538	85.7143		auxin
asynapsed	39	41	53	9	1	1	3		g4	zone1	zone2	zone3	zone4	zone5	zone6	zone7
									synapsed	0	2	12	36	44	37	20
g5	zone1	zone2	zone3	zone4	zone5	zone6	zone7		total nuclei	57	63	58	53	51	42	29
synapsed	0	0	10	18	38	36	31		% synapsis	0	3.1746	20.6897	67.9245	86.2745	88.0952	68.9655
total nuclei	64	46	42	32	42	39	35		asynapsed	57	61	46	17	7	5	9
% synapsis	0	0	23.8095	56.25	90.4762	92.3077	88.5714
asynapsed	64	46	32	14	4	3	4		g5	zone1	zone2	zone3	zone4	zone5	zone6	zone7
									synapsed	0	4	3	22	22	22	8
g6	zone1	zone2	zone3	zone4	zone5	zone6	zone7		total nuclei	59	58	34	33	26	26	20
synapsed	0	0	19	28	27	25	23		% synapsis	0	6.89655	8.82353	66.6667	84.6154	84.6154	40
total nuclei	65	59	39	35	32	27	27		asynapsed	59	54	31	11	4	4	12
% synapsis	0	0	48.7179	80	84.375	92.5926	85.1852
asynapsed	65	59	20	7	5	2	4
g7	zone1	zone2	zone3	zone4	zone5	zone6	zone7		g6	zone1	zone2	zone3	zone4	zone5	zone6	zone7
synapsed	0	0	4	34	37	41	23		synapsed	0	0	1	8	25	24	20
total nuclei	33	31	45	41	41	41	24		total nuclei	31	34	31	25	27	24	22
% synapsis	0	0	8.88889	82.9268	90.2439	100	95.8333		% synapsis	0	0	3.22581	32	92.5926	100	90.9091
asynapsed	33	31	41	7	4	0	1		asynapsed	31	34	30	17	2	0	2
g8	zone1	zone2	zone3	zone4	zone5	zone6	zone7		g7	zone1	zone2	zone3	zone4	zone5	zone6	zone7
synapsed	0	0	14	25	26	26	19		synapsed	0	0	0	14	30	22	12
total nuclei	37	51	25	30	27	29	21		total nuclei	36	38	31	28	31	25	15
% synapsis	0	0	56	83.3333	96.2963	89.6552	90.4762		% synapsis	0	0	0	50	96.7742	88	80
asynapsed	37	51	11	5	1	3	2		asynapsed	36	38	31	14	1	3	3
									auxin
g9	zone1	zone2	zone3	zone4	zone5	zone6	zone7		g8	zone1	zone2	zone3	zone4	zone5	zone6	zone7
synapsed	0	0	6	25	35	26	21		synapsed	0	0	0	12	21	21	14
total nuclei	36	47	32	32	36	26	21		total nuclei	28	35	28	33	30	23	18
% synapsis	0	0	18.75	78.125	97.2222	100	100		% synapsis	0	0	0	36.3636	70	91.3043	77.7778
asynapsed	36	47	26	7	1	0	0		asynapsed	28	35	28	21	9	2	4
									auxin
g10	zone1	zone2	zone3	zone4	zone5	zone6	zone7		g9	zone1	zone2	zone3	zone4	zone5	zone6	zone7
synapsed	0	5	30	35	36	23	11		synapsed	0	0	6	17	35	25	23
total nuclei	60	50	40	37	41	29	19		total nuclei	35	57	49	36	39	31	26
% synapsis	0	10	75	94.5946	87.8049	79.3103	57.8947		% synapsis	0	0	12.2449	47.2222	89.7436	80.6452	88.4615
asynapsed	60	45	10	2	5	6	8		asynapsed	35	57	43	19	4	6	3
g11	zone1	zone2	zone3	zone4	zone5	zone6	zone7		g10	zone1	zone2	zone3	zone4	zone5	zone6	zone7
synapsed	0	0	19	35	37	31	27		synapsed	0	0	4	10	23	30	24
total nuclei	69	63	45	44	40	34	30		total nuclei	29	39	34	40	33	35	28
% synapsis	0	0	42.2222	79.5455	92.5	91.1765	90		% synapsis	0	0	11.7647	25	69.697	85.7143	85.7143
asynapsed	69	63	26	9	3	3	3		asynapsed	29	39	30	30	10	5	4
ethanol	zone1	zone2	zone3	zone4	zone5	zone6	zone7		g11	zone1	zone2	zone3	zone4	zone5	zone6	zone7
average	0	0.909091	29.8934	74.873	91.645	92.472	87.8425		synapsed	0	0	1	14	18	21	9
stdev	0	3.01511	22.88	11.5663	3.95674	5.96867	10.8919		total nuclei	39	42	34	25	23	23	15
									% synapsis	0	0	2.94118	56	78.2609	91.3043	60
									asynapsed	39	42	33	11	5	2	6
									auxin	zone1	zone2	zone3	zone4	zone5	zone6	zone7
									average	0	0.91556	8.5101	48.6499	83.6904	87.198	70.6881
									stdev	0	2.20045	6.96319	16.3676	8.78651	7.55857	17.4064

## Sheet: Fig. 3e
ethanol	auxin	ethanol	auxin	ethanol	auxin
21-30 cell rows	21-30 cell rows	11-20 cell rows	11-20 cell rows	1-10 cell rows	1-10 cell rows
23	7	7	9	9	5
20	8	6	7	6	6
8	9	12	21	7	6
4	13	7	22	7	4
9	3	8	31	5	6
12	5	8	20	7	4
10	3	15	15	7	7
2	6	10	13	5	6
10	4	6	14	6	6
10	1	8	15	6	6
5	5	11	9	5	6
9	4	11	13	7	6
4	3	17	16	7	6
13	2	10	10	7	6
8	0	18	17	6	6
12	1	22	17	6	6
1	9	8	22	6	6
4	3	10	14	6	6
5	1	14	27	5	6
9	1	19	9	6	6
2	2	6	18	6	9
11	3	19	20	6	6
4	0	16	25	6	6
0	6	22	22	5	6
2	4	22	25	6	14
0	1	12	19	6	12
1	0	6	19	6	7
1	2	15	15	6	12
5	0	17	15	7	18
3	0	9	14	6	12
1	0	16	14	6	6
6	3	14	15	6	9
1	0	19	16	9	12
0	4	16	4	7	27
2	3	20	17	6	13
19	3	15	19	7	13
6	7	19	10	7	9
15	3	12	9	6	4
13	10	20	17	6	5
3	6	21	14	3	3
6	5	3	10	6	6
1	7	11	11	6	5
2	6	3	14	6	6
2	6	10	11	4	6
2	3	6	12	7	6
8	7	6	12	5	6
9	1	9	15	6	6
10	3	8	14	6	7
10	1	5	7	5	6
9	0	6	4	7	8
11	2	14	9	6	7
11	2	13	9	7	5
11	6	9	12	6	6
10	1	10	13	6	6
13	0	10	11	5	6
6	1	18	11	8	7
12	2	7	15	3	5
11	0	6	11	6	6
9	2	6	6	6	6
8	0	10	12	5	16
10	0	6	8	7	6
10	0	9	14	6	7
13	1	6	13	6	5
7	1	8	13	6	7
9	0	5	12	6	9
10	0	5	9	5	6
10	0	11	10	6	6
11	0	7	8	6	6
11	0	14	11	6	5
12	0	11	13	6	12
4	0	15	10	7	4
5	0	8	10	6	6
11	0	6	9	6	6
10	1	7	13	6	11
9	0	12	13	4	13
7	0	7	16	3	7
7	0	13	12	3	11
6	4	12	11	5	6
6	3	9	10	5	9
5	3	10	8	6	13
10	3	7	7	7	6
4	9	9	9	6	13
8	13	6	7	4	7
5	12	5	7	6	5
6	7	9	12	6	5
9	13	15	7	5	5
3	7	12	9	6	6
2	15	10	8	5	6
1	13	11	6	6	6
2	9	12	13	6	6
5	11	14	6	6	6
6	8	13	6	6	6
17	11	13	6	5	5
11	0	7	2	2	6
11	2	13	8	7	6
13	6	9	6	6	6
10	3	8	6	4	6
6	2	11	9	6	5
11	5	4	9	6	6
4	8	9	1	6	6
16	1	12	9	6	6
18	1	11	6	6	6
8	3	14	2	6	5
20	4	18	7	5	7
8	5	15	7	6	7
9	2	7	7	5	8
7	4	4	11	6	6
14	4	6	8	6	4
16	1	6	7	6	7
6	2	7	6	7	4
7	3	9	6	6	4
7	0	8	7	7	5
14	3	6	5	6	6
17	2	7	7	6	6
15	2	6	5	8	6
18	0	5	8	6	6
10	3	6	5	6	6
8	2	11	13	7	7
8	3	7	11	6	7
15	0	6	23	7	6
13	0	6	9	6	6
10	4	5	14	7	8
12	7	8	17	6	6
13	9	4	18	7	5
13	16	6	15	7	5
13	10	7	22	6	5
11	12	6	14	6	7
9	16	7	10	3	6
5	14	10	6	10	6
6	10	22	14	7	6
7	11	5	13	6	5
12	16	7	10	6	4
10	11	9	15	4	6
11	15	8	15	3	7
7	7	6	22	5	6
15	11	6	18	6	6
5	14	13	19	5	6
13	4	7	20	8	6
8	9	6	15	5	6
8	13	10	18	6	5
8	8	15	17	6	5
10	4	7	23	5	6
8	11	6	17	7	6
13	13	19	21	5	6
7	7	11	17	6	7
12	4	7	13	7	7
5	4	13	18	6	6
9	2	8	12	6	6
7	5	12	12	8	6
9	6	16	19	6	6
9	9	6	20	8	7
2	4	12	22	6	7
11	15	9	14	9	8
8	10	9	14	4	7
10	5	6	18	10	3
11	2	11	15	6	8
14	7	7	13	2	6
8	15	10	18	6	6
9	19	8	18	7	6
6	9	6	11	6	6
9	14	6	13	6	27
8	6	12	17	6	12
11	3	6	8	6	21
7	6	10	17	6	11
9	4	6	19	6	5
1	3	6	16	20	10
10	15	9	5	8	8
7	7	6	13	6	22
8	11	6	7	6	16
4	9	6	20	6	9
8	10	4	20	7	13
10	8	7	6	6	4
10	11	6	9	6	6
13	7	15	12	8	6
12	3	12	15	10	5
5	5	9	22	7	5
5	12	10	18	6	6
9	12	6	19	9	6
14	5	12	20	6	5
9	12	13	22	5	6
2	3	13	31	6	5
6	11	9	19	9	3
7	8	8	16	6	5
7	11	7	21	6	6
5	9	9	20	6	8
9	4	5	35	6	5
11	6	10	17	7	7
11	4	10	8	4	7
7	5	9	19	7	7
8	7	12	20	3	6
10	7	10	19	6	6
8	0	12	26	6	6
8	5	8	14	6	5
9	4	16	16	7	5
4	6	8	15	7	6
3	5	8	13	7	6
6	5	13	15	6	5
3	6	9	17	6	7
2	9	9	24	6	6
5	3	7	7	6	5
0	4	13	15	5	6
9	4	10	26	6	7
5	6	6	27	7	7
11	3	11	17	9	6
9	6	10	24	6	10
13	1	7	25	7	7
5	3	11	15	6	6
7	1	8	28	7	6
12	2	6	6	7	6
11	2	7	6	7	5
5	5	11	8	6	5
7	1	7	6	6	7
6	0	13	6	4	9
5	2	9	7	6	7
7	3	10	6	6	7
5	1	12	6	6	7
11	2	13	7	6	5
14	0	11	18	7	6
11	0	9	9	5	6
4	3	13	6	9	6
8	0	5	11	6	6
10	0	7	7	7	7
13	13	12	6	6	6
11	8	11	7	7	6
8	10	5	8	6	10
14	13	7	20	6	5
11	9	6	6	6	6
9	10	5	6	6	7
10	10	7	9	6	6
14	14	5	14	6	6
12	10	11	5	6	6
9	10	14	8	6	6
13	9	11	6	7	5
11	10	4	10	6	6
10	9	8	11	6	5
12	11	10	8	19	6
14	11	13	8	6	6
4	7	11	10	6	6
11	4	8	7	8	7
10	1	14	11	6	7
7	7	11	10	6	6
8	11	9	20	8	13
5	12	10	4	28	15
14	3	14	18	6	9
10	5	12	10	7	5
8	5	9	9	9	26
12	2	13	12	6	5
8	6	11	9	19	9
13	3	10	7	6	6
9	0	12	9	6	6
11	4	14	8	6	6
12	4	4	13	6	8
17	3	11	11	6	13
18	2	10	11	4	7
10	1	7	9	6	8
11	0	8	14	6	8
12	1	5	4	6	10
17	6	14	13	6	8
17	10	10	14	6	7
20	2	8	11	5	8
13	22	12	10	6	8
20	14	8	9	7	6
22	10	13	6	6	24
20	25	9	11	6	11
14	15	11	10	6	14
9	20	12	7	6	20
11	11	6	11	7	22
10	15	6	5	6	5
13	14	6	26	6	9
17	13	6	25	6	5
19	15	6	11	7	6
10	19	20	14	6	6
16	11	6	21	9	6
14	20	5	22	6	6
12	19	7	17	5	6
9	8	6	4	18	6
17	16	7	8	8	7
12	13	6	10	11	6
10	16	6	11	18	6
10	18	17	6	7	6
25	18	10	4	9	6
10	17	6	11	7	6
21	14	9	15	7	7
18	15	4	18	19	6
15	10	6	20	6	6
24	16	12	18	16	6
20	8	8	20	8	7
9	2	7	12	6	5
19	9	13	11	6	7
8	23	8	20	6	15
18	8	7	22	7	7
22	12	5	14	6	6
23	4	7	23	6	6
15	11	6	14	6	30
13	13	15	12	6	23
14	9	8	13	6	6
12	11	9	11	5	8
11	12	18	14	6	25
14	10	15	17	6	5
12	11	13	13	7	6
6	9	12	12	6	6
8	13	6	19	6	6
8	14	6	15	6	0
11	21	27	14	5	6
10	18	15	12	6	7
12	17	8	8	6	6
6	19	7	15	6	7
6	7	15	15	4	6
8	5	8	10	6	6
9	5	17	12	5	7
8	4	8	14	6	7
6	12	11	9	6	6
9	12	8	16	5	6
10	11	14	7	6	5
9	18	17	11	6	20
8	12	15	9	6	7
9	15	10	14	5	6
7	16	13	16	5	6
8	13	14	14	6	8
7	11	9	9	6	7
8	15	12	11	6	6
5	10	13	11	7	6
7	13	8	19	7	5
5	6	15	10	7	6
3	8	11	6	5	6
5	10	10	7	6	5
6	9	12	18	6	6
8	7	10	6	8	6
3	10	7	6	6	6
1	8	6	6	6	6
3	7	13	16	7	6
0	4	14	14	7	6
8	5	8	9	5	6
4	5	14	7	5	6
16	12	17	15	9	6
19	8	19	17	7	5
12	7	20	11	6	6
14	3	22	7	7	6
19	11	18	13	5	6
13	12	12	24	6	6
13	7	10	20	5	6
11	14	16	7	6	6
17	7	21	14	6	6
12	7	16	16	5	6
10	9	16	30	7	6
12	7	17	14	6	6
19	10	15	16	6	6
12	5	14	12	6	6
14	9	18	26	6	5
14	11	15	14	5	5
11	5	14	16	6	6
14	8	15	26	6	6
17	7	18	27	5	6
9	8	20	20	6	6
4	2	10	21	6	6
11	5	10	14	6	6
10	1	12	12	6	6
6	4	15	18	6	7
9	5	17	20	6	8
14	20	12	12	5	5
6	21	10	20	6	7
10	18	16	13	6	9
15	13	6	20	6	9
11	12	6	26	6	22
11	18	5	25	6	25
11	17	8	16	5	14
10	12	6	20		8
9	22	6	19		6
8	18	6	11		6
8	12	7	13		5
8	26	6	30		7
11	16	6	7		6
3	12	10	16		6
11	11	11	19		6
6	6	28	13		7
6	2	15	11		6
18	10	15	15		6
13	15	17	11		6
16	13	6	16		8
8	21	25	21		6
23	19	7	17		6
8	17	7	25		7
14	15	14	14		6
12	12	12	8		6
15	12	19	8		6
16	3	13	11		6
15	14	8	21		6
9	18	9	20		6
16	10	17	16		6
18	6	6	8		6
19	6	12	14		5
12	11	12	21		4
14	4	11	9		7
11	13	9	25		6
10	17	21	14		6
12	11	12	24		6
10	11	14	21		6
16	12	10	17		6
19	6	13	15		6
13	5	17	19		6
18	4	12	12		6
23	11	12	19		24
12	4	17	14		6
12	13	23	20		5
12	18	12	27		7
10	15	15	16		6
8	16	10	19		6
13	18	14	23		6
12	17	17	18		4
21	19	11	14		5
12	19	12	15		6
9	9	17	18		7
16	17	11	11		4
15	11	16	17		7
11	15	6	18		6
16	16	8	19		6
23	12	5	18		3
13	15	6	18		6
10	10	6	6		6
7	6	6	18		6
8	12	6	21		7
10	15	6	14		6
7	12	9	14		6
2	8	26	13		6
7	4	10	17		6
6	8	5	8		6
7	6	7	7		7
17	7	12	20		6
14	3	18	17		5
	10	7	18		6
	10	6	15		6
	12	7	6		6
	11	6	6		5
	14	17	6		6
	5	8	7		6
	7	16	7		6
	1	15	6		6
	6	7	9		6
	4	11	6		6
	5	8	7		5
	7	9	8		4
	5	4	8		7
	8	12	6		5
	10	11	6		7
	9	18	6		6
	13	13	7		6
	10	11	9		13
	6	13	6		8
	17	9	13		0
	19	21	21		6
	12	8	8		6
	16	10	14		6
	10	18	7		6
	11	14	5		8
	17	12	8		29
	16	25	13		5
	9	11	7		4
	17	19	10		7
	13	13	10		7
	16	19	22		9
	16	17	12		6
	13	12	16		7
	11	9	25		7
	15	7	23		6
	9	6	22		9
	4		16		8
	6		19		7
	9		28		9
	4		9		6
	6		21		5
	14		22		7
	13		23		10
	9		10		7
	11		22		6
	7		13		6
	9		21		6
	3		20		7
	10		25		10
	6		27		6
	4		17		6
	10		28		7
	4		11		8
	2		14		9
	6		27		7
	2		10		10
	6		7		9
	8		6		10
	5		7		9
	4		11		13
	8		7		10
	0		13		10
	2		31		6
	6		16		9
	1		20		14
	6		10		11
	2		13		14
	6		9		11
	3		6		9
	9		7		8
	5		12		9
	1		13		13
			11		9
			12		15
			24		6
			25		2
			16		4
			19		13
			13		7
			22		7
			29		8
			14
			25
			19
			11
			21
			19
			13
			18
			11
			17
			24
			18
			21
			16
			22
			17
			22
			19
			23
			23
			21
			26
			18
			8
			7
			9
			20
			10
			11
			14
			9
			10
			26
			11
			8
			11
			22
			11
			20
			15
			16
			14
			11
			10
			12
			21
			17
			13
			10
			22
			14
			21
			17
			16
			18
			18
			18
			18
			13
			16
			8
			16
			17
			15
			3
			1
			17
			3
			7
			18
			17
			10
			13
			17
			10
			12
			15
			11
			16
9.96503	7.87824	10.6129	13.9474	6.41803	7.27451	average
4.77789	5.53779	4.52253	6.02537	2.32381	3.77031	stdev

## Sheet: Fig. 3f
	vrk-1::AID::ha 18h ethanol	vrk-1::AID::ha 18h auxin
	4	2
	1	2
	2	2
	3	1
	2	3
	4	2
	0	2
	1	3
	3	1
	2	4
	2	6
	1	5
	2	2
	2	4
	1	3
	3	2
	2	3
	1	3
	1	2
	2	3
	2	5
	3	5
	3	4
	2	2
	4	4
	4	3
	0	4
	3	3
	0	3
	2	4
	1	2
	0	0
	5	3
	2	2
	2	0
	2	4
	0	2
	1	2
	2	3
	3	1
	1	3
	2	1
	1	5
	0	3
	2	4
	1	2
	4	2
		3
		3
		0
		5
		5
		3
		3
		3
		3
		4
		2
		2
average	1.93617	2.83051
stdev	1.24069	1.31507

[truncated: 53 more sheets: Fig. 4c, Fig. 4d, Fig. 4i, Fig. 5c, Fig. 5d, Fig. 5e, Fig. 5f, Fig. 5g, Supplementary Fig.1a, Supplementary Fig. 1b, Supplementary Fig. 1d, Supplementary Fig. 1e, Supplementary Fig. 1i, Supplementary Fig. 2a, Supplementary Fig. 2b, Supplementary Fig. 2c, Supplementary Fig. 2d, Supplementary Fig. 2g, Supplementary Fig. 2h, Supplementary Fig. 2i …]
